# Supplementary material for: Tick borne relapsing fever - a systematic review and analysis of the literature
Source: PLoS Negl Trop Dis. 2022 Feb 16;16(2):e0010212. doi: 10.1371/journal.pntd.0010212 (PMC8887751; doi:10.1371/journal.pntd.0010212)
Supplement: S1 Data — List of Borrelia spp. and ticks associated to TBRF reported worldwide. (XLSX) [file pntd.0010212.s007.xlsx]

## Sheet: TICKS AND BORRELIAE WORLDWIDE
	AMERICA
	NORTH AMERICA																																							MIDDLE AMERICA					SOUTH AMERICA
TICK SPECIES	CANADA	WASHINGTON	OREGON	IDAHO	NEVADA	CALIFORNIA	ARIZONA	UTAH	MONTANA	NORTH DAKOTA	COLORADO	NEW MEXICO	TEXAS	KANSAS	ARKANSAS	MISSISSIPPI	FLORIDA	GEORGIA	SOUTH CAROLINA	NORTH CAROLINA	TENNESSEE	MISSOURI	IOWA	MINNESOTA	WISCONSIN	ILLINOIS	MICHIGAN	INDIANA	KENTUCKY	OHIO	PENNSYLVANIA	NEW YORK	NEW HAMPSHIRE	MAINE	MASSACHUSETTS	RHODE ISLAND	CONNECTICUT	NEW JERSEY	MARYLAND	MEXICO	PANAMA	CUBA	US VIRGIN ISLANDS	MARTINIQUE	COLOMBIA	PERU	BOLIVIA	FRENCH GUYANA	BRAZIL
Amblyomma americanum													B. lonestari-like		B. lonestari		B. lonestari	B. lonestari		B. lonestari, B. lonestari-like	B. miyamotoi	B. lonestari-like							B. lonestari			B. lonestari-like						B. lonestari-like	Unknown
Amblyomma aureolatum
Amblyomma geayi																																																Candidatus B. mahuryensis
Amblyomma geoemydae
Amblyomma latum
Amblyomma longirostre																																																Candidatus B. mahuryensis	B. turcica
Amblyomma maculatum															B. lonestari	New borrelia
Amblyomma spp.																																									None					Unknown		None	None
Amblyomma trimaculatum
Amblyomma variegatum
Argas giganteus							New borrelia
Argas miniatus																																																	B. anserina
Argas persicus
Argas vespertilionis
Bothriocroton undatum
Carios capensis																			B. lonestari
Carios kelleyi																							B. turicatae, Candidatus B. johnsonii, New species
Dermacentor reticulatus
Dermacentor variabilis						None				None			Candidatus B. texasensis		B. lonestari																								B. miyamotoi
Haemaphysalis concinna
Haemaphysalis hystricis
Haemaphysalis inermis
Haemaphysalis longicornis
Haemaphysalis punctata
Haemaphysalis spp.																																																None
Hyalomma aegyptium
Ixodes dentatus																											B. miyamotoi
Ixodes hexagonus
Ixodes nipponensis
Ixodes ovatus
Ixodes pacificus		B. miyamotoi	B. miyamotoi			B. miyamotoi
Ixodes pavlovskyi
Ixodes persulcatus
Ixodes ricinus
Ixodes scapularis	B. miyamotoi									None			B. miyamotoi		B. lonestari					B. miyamotoi	B. miyamotoi			B. miyamotoi	B. miyamotoi			B. miyamotoi		B. miyamotoi	B. miyamotoi	B. miyamotoi	B. miyamotoi	B. miyamotoi	B. miyamotoi		B. miyamotoi	B. miyamotoi	B. miyamotoi
Ornithodoros coriaceus			B. coriaceae			B. coriaceae
Ornithodoros costalis
Ornithodoros dugesi																																								B. dugesii
Ornithodoros erraticus
Ornithodoros graingeri
Ornithodoros hermsii		B. hermsii	Unknown			B. hermsii	B. hermsii		B. hermsii		B. hermsii	B. hermsii
Ornithodoros kairouanensis
Ornithodoros lahorensis
Ornithodoros marocanus
Ornithodoros merionesi
Ornithodoros moubata
Ornithodoros occidentalis
Ornithodoros papillipes
Ornithodoros parkeri				Unknown		B. parkeri		Unknown			B. parkeri
Ornithodoros porcinus
Ornithodoros rudis																																																	B. venezuelensis
Ornithodoros savignyi
Ornithodoros sonrai
Ornithodoros sp. bolivia																																															New borrelia
Ornithodoros sphenicus
Ornithodoros spp
Ornithodoros talaje																																								B. mazzottii
Ornithodoros tartakovskyi
Ornithodoros tholozani
Ornithodoros turicatae						Unknown		Unknown				Unknown	B. turicatae	Unknown			None																							B. turicatae
Rhipicephalus microplus																																												New borrelia					New borrelia
Rhipicephalus spp															B. lonestari																														None			None
Unknown	B. hermsii		B. hermsii	B. hermsii	B. coriaceae, B. hermsii	B. anserina, New borrelia		B. hermsii					B. hermsii				B. miyamotoi	New borrelia							Candidatus B. johnsonii	B. miyamotoi				B. turicatae						B. miyamotoi				New borrelia	B. neotropicalis	B. obermeieri	B. hermsii		New borrelia		B. parkeri, B. turicatae
Legend:
B., Borrelia
sp., species (singular)
spp., species (plural)
[truncated: 79 more columns]
