# Supplementary material for: Tick borne relapsing fever - a systematic review and analysis of the literature
Source: PLoS Negl Trop Dis. 2022 Feb 16;16(2):e0010212. doi: 10.1371/journal.pntd.0010212 (PMC8887751; doi:10.1371/journal.pntd.0010212)
Supplement: S2 Data — Excel sheet containing the underlying numerical data. (XLSX) [file pntd.0010212.s008.xlsx]

## Sheet: Foglio1
Author	Title	Type of study	Year	Country of manifestation	Country of study	Diagnostic method (1)	Diagnostic method (2)	Diagnostic method (3)	Tick species	Borrelia specie(s)	Number of patients	Vector(s)/Host(s)	Hospital/location/institution	Study period	Age (mean)	Age span	Female	Male	Fever relapses	Symptoms	% of Ticks/animals infested	Drug used	Drug dosage and duration	Nr. of patients treated	Mortality treated	Nr of patients untreated	Mortality untreated	JHR (n)	JHR (%) of treated patients	Pregnancy	Complications/cause of death
A.E. Platonov	Clinical presentation of Ixodes tick-borne borreliosis caused by Borrelia miyamotoi in the context of an immune response to the pathogen	Case	2017	Yekateringburg Ru	Russia	Serology	PCR			Miyamotoi			New Hospital, Yekateringburg
Abanda, B.	Molecular identification and prevalence of tick-borne pathogens in zebu and taurine cattle in North Cameroon	Cross-section	2019	North Cameroon	Cameroon	PCR				Theileri		Cattle		2014-2015							10.7 (cattle with B.)
Abdul-Wahid, S.	Relapsing fever [5]	Case	1998	Mauritania	Mauritania	Microscopy				Unknown	3
Adeyeye, Olusola A.	Population Structure and Seasonal Intra-Burrow Movement of Ornithodoros turicata (Acari: Argasidae) in Gopher Tortoise Burrows	Cross-section	1989	Alachua County Florida USA	USA				O. turicata	None so far				1981-1982
Adler, S.	Transmission of relapsing fever by ticks in Palestine	Cross-section	1936	Palestine	Palestine	Microscopy	Animal inoculation		O. papillipes
Agarwal, B. L.	Relapsing fever in Kashmir	Case	1951	Kashmir India	India	Microscopy				Unknown	48			1949					(0-11)			Streptomycin
Aghighi, Z.	Distribution of Soft Ticks and Their Natural Infection with Borrelia in a Focus of Relapsing Fever in Iran	Cross-section	2007	Qazvin province Iran	Iran	Microscopy			O. tholozani, O. erraticus, O. lahorensis, O. canestrini, A. persicus, A. reflexus	Persica, microti											8.8 (tholozani), 50 (erraticus)
Aguero-Rosenfeld Marie, E.	Borrelia	Review	2019
Aguirre, A. A. R.	Amblyomma scalpturatum neumann, 1906 (Acari: Ixodidae): Confirmation in acre state, Brazil, and description of parasitism in a human	Cross-section	2019	Acre State Brazil	Brazil	PCR			A. scalpturatum	none so far				2017
Ahantarig, A.	Tick-borne pathogens and diseases of animals and humans in Thailand	Review	2008
Aher, A.	A case report of relapsing fever	Case	2008	India	India	Microscopy				Unknown	1				53		1	0		Giddiness		Doxycycline		1	0			0	0		Thrombocytopenia, petechiae, hämaturia
Ai Takano	Relapsing Fever Spirochete in Seabird Tick, Japan	Cross-section	2009	Japan	Japan	PCR			Carios sawaii	Turicatae? (similar)		Seabirds (Oceanodroma monorhis, Calonectris leucomelas)		2007-2008
Ai Takano	Tick Surveillance for Relapsing Fever Spirochete Borrelia miyamotoi in Hokkaido, Japan	Cross-section	2014	Hokkaido JA	Japan	PCR			I. persulcatus, I. pavlovskyi, (I. ovatus)	Miyamotoi		Small mammals, birds		2012-2013
Alan G. Barbour	Niche Partitioning of Borrelia burgdorferi and Borrelia miyamotoi in the Same Tick Vector and Mammalian Reservoir Species	Cross-section	2009	Connecticut	California	PCR			I. scapularis	Miyamotoi		white-footed mouse ( Peromyscus leucopus )		1998-2003
Alex Wagemakers	Borrelia miyamotoi in vectors and hosts in The Netherlands	Cross-section	2016	Netherland	Amsterdam NE	PCR			I. ricinus	Miyamotoi		wood mice (Apodemus sylvaticus), common voles (Microtus arvalis), bank voles (Myodes glareolus) = rodents; great tit (Parus major) and a European greenfinch (Carduelis chloris) = birds		2014-2015
Alex Wagemakers	Borrelia miyamotoi: a widespread tick-borne relapsing fever spirochete	Review	2015							Miyamotoi
Alexander E. Platonov	Humans Infected with Relapsing Fever Spirochete Borrelia miyamotoi, Russia	Cross-section	2011	Russia	Moscow	Serology	PCR		I. Persulcatus, I. Ricinus	Miyamotoi	46		Yekaterinburg Russia	2009	54	(21-77)	22	24		Erythema migrans		doxycycline, Ceftriaxone	200mg 14d, 2g 14d	44
Al-Gwaiz, L. A.	Relapsing fever in Saudi Arabia: Report of two cases	Case	1995	Saudi Arabia	Saudi Arabia	Microscopy				Unknown	2			1985	21	(20-22)	0	2		Headache		Tetracycline, Erythromycin		2	0			0	0
Ali Zaidi, S.	Gastrointestinal and hepatic manifestations of tickborne diseases in the United States	Review	2002
Ali, M.	Relapsing Fever *Paper read at the All-India Sub-Assistant Surgeons' onference at Agra	Review	1918
Alice C. C. Lau	Detection of Borrelia burgdorferi Sensu Lato and Relapsing Fever Borrelia in Feeding Ixodes Ticks and Rodents in Sarawak, Malaysia: New Geographical Records of Borrelia yangtzensis and Borrelia miyamotoi	Cross-section	2020	Sarawak, Malaysia	Malaysia	PCR				Miyamotoi		Sundamys muelleri (Riesenratte)		2018-2019
ALJE P. VAN DAM	Tick-borne relapsing fever imported from West Africa: Diagnosis by quantitative buffy coat analysis and in vitro culture of Borrelia crocidurae	Case	1999	Gambia, Senegal	Netherland	Microscopy	Animal inoculation	PCR		Crocidurae				1997	31	(30-32)	2			myalgia, abdominal pain, rigors, arthralgia		Tetracycline	2g 7d	2	0			0	0
Álvaro A. Faccini-Martínez	Tick-borne relapsing fever: another underdiagnosed etiology in tropical Latin America?	Review	2018		South America
Anda, P.	A new Borrelia species isolated from patients with relapsing fever in Spain	Case	1996	South Spain	Spain	Microscopy	Animal inoculation	PCR		new?				1994
Anderson, I. G.	A note on relapsing fever occurring in two Europeans	Case	1958	Harare Zimbabwe	Zimbabwe	Microscopy				Duttoni	2			1957	38		0	2	2	Headache, rigors, sweats, aches, vomiting, lymphadenopathy, diarrhea		Arsenicals		2	0			0	0
Andersson, M. O.	Tick-borne pathogens in tick species infesting humans in Sibiu County, central Romania	Cross-section	2018	Sibiu County Romania	Romania	PCR			I. ricinus	Miyamotoi				2013-2014							0.33 (Ticks)
Angela,	Borrelia lonestariInfection after a Bite by anAmblyomma americanumTick	Case	2001	North Carolina USA	USA	PCR			Amblyomma americanum	Lonestari	1		New York Medical College	1999	74		0	1		rash, fatigue, cough, arthralgia		Doxycycline	200mg 14d	1	0			0	0		Elevated ALP
Anna J. Henningsson	Two Cases of Borrelia miyamotoi Meningitis, Sweden, 2018	Case	2019	Sweeden	Sweeden	Serology	PCR			Miyamotoi	2			2018	59.5	(53-66)	2	0		headache, neck stiffness, vomiting, iritis		doxycycline	400mg 14d	2	0			0	0
Araceli Pineda Cantero	Borrelia hispanica as a cause of recurrent fever	Case	2020	Unknown	Unknown	Microscopy	Serology	PCR		Hispanica	1				17		0	1		Abdominal discomfort		doxycycline, Ceftriaxone
Armstrong, P. M.	A new Borrelia infecting Lone Star ticks	Cross-section	1996	Maryland USA	USA	Microscopy	PCR		Amblyomma americanum	Unknown (lonestari?)
Arshi, S.	Relapsing fever in Ardabil, a northwestern province of Iran	Case	2002	Ardabil Province Iran	Iran	Microscopy	Animal inoculation		O. lahorensis, O. tholozani, A. persicus	Unknown	391			1998-2001	12.1		192	199		Chills, headache, nausea, vomiting, sweating, abdominal pain, arthralgia, cough, photophobia
Aslam, B.	Prevalence of Borrelia anserina in Argas ticks	Cross-section	2015	Faisalabad, Kamalia Pakistan	Pakistan	PCR			Argas Persicus	Anserina		Poultry		2008-2009							19 (poultry)
Assous, M. V.	Molecular characterization of tickborne relapsing fever Borrelia, Israel	Case	2006	Israel	Israel	Microscopy	PCR		O. tholozani	Possible persica (not diagnosed)	6
Assous, M. V.	Relapsing fever borreliosis in Eurasia - Forgotten, but certainly not gone!	Review	2009
Ataliba, A. C.	Isolation and molecular characterization of a Brazilian strain of Borrelia anserina, the agent of fowl spirochaetosis	Cross-section	2006	Minas Gerais state Brazil	Brazil	PCR			Argas miniatus	Anserina		Fowl (Bird)
Aubry, C.	Bacterial agents in 248 ticks removed from people from 2002 to 2013	Case	2016	Marseille France	France	PCR	Serology		I. ricinus	Miyamotoi	1			2002-2013
Avery B. Shannon	Borrelia miyamotoi, Other Vector-Borne Agents in Cat Blood and Ticks in Eastern Maryland	Cross-section	2017	eastern Maryland USA	Maryland USA	PCR			Dermacentor variabilis, I. scapularis	Miyamotoi		Cats		2011-2014
Ayazi, P.	Tick-borne Relapsing Fever in Children in the North-west of Iran, Qazvin	Case	2015	Qazvin Iran	Iran	Microscopy				Unknown	53		Qazvin Children Hospital	1992-2012						Chills, headache, nausea, vomiting, sweating, abdominal pain, and cough		Erythromycin, Penicillin, Ceftriaxone, Ceftizoxime
Babudieri, B.	Relapsing fever in Jordan	Case	1957	Jordan	Jordan	Microscopy	Animal inoculation		O. tholozani	Unknown	16			1954
Badger, M. S.	Tick talk: unusually severe case of tick-borne relapsing fever with acute respiratory distress syndrome--case report and review of the literature	Case	2008	Spokane Washington USA?	USA	Microscopy	Serology	PCR		Hermsii	1				59		1	0		Headache, myalgia, mild confusion		Ceftriaxone, doxycycline		1	0			0	0		ARDS
Balakrishnan, Natarajan	Current Scenario of Tick-Borne Diseases in India - A Review	Review	2017		India
Balicer, R. D.	Post exposure prophylaxis of tick-borne relapsing fever	Cohort	2010
Banafshi, O.	Tick Ectoparasites of Animals in Borderline of Iran-Iraq and Their Role on Disease Transmission	Cross-section	2018	Kurdistan Province Iran	Iran				Rhipicephalus sanguineus, Argas persicus, Ornithodoros laborensis, Hyalomma spp, Haemaphysalis parva			Cow, sheep, goat, lamb, poultry, turtle		2012-2013
Banerjee, S. N.	Tick-borne relapsing fever in British Columbia, Canada: First isolation of Borrelia hermsii	Case	1998	British Columbia Canada	Canada	Microscopy	Animal inoculation	Serology		Hermsii	3			1995-1996			1	2	4	night sweats, dizziness, nausea, loss of appetite				3	0
Baneth, Gad	Borrelia persica infection in dogs and cats: clinical manifestations, clinicopathological findings and genetic characterization	Cross-section	2016	Israel	Israel	Microscopy	PCR			Persica		Dog, cat		2003-2015
Bao-Gui Jiang	Borrelia miyamotoi Infections in Humans and Ticks, Northeastern China	Case	2018	Heilongjiang Province China	China	PCR			I. persulcatus, H. concinna	Miyamotoi	14		Mudanjiang Forestry Central Hospital	2013-2015	42	(10-65)	3	11		Asthenia, Headache, Anorexia, Myalgia, Arthralgia, Lymphadenopathy, Rash, Eschar		doxycycline	200mg/d	2
Barbour	Relapsing fever	Review	2005
Barbour AG	Microbiology, pathogenesis, and epidemiology of relapsing fever	Review	2018
Barbour, A. G.	Identification of an Uncultivable Borrelia Species in the Hard Tick Amblyomma americanum: Possible Agent of a Lyme Disease-like Illness	Cross-section	1996	New Jersey, New York, Missouri, Texas, North Carolina USA	USA	PCR			Amblyomma americanum	lonestari sp. nov.				1995
Barbour, A. G.	Relapsing Fever and other Borrelia Diseases	Review	2011
Barbour, A. G.	Antigenic Variation in Borrelia. Relapsing Fever and Lyme Borreliosis	Review	2003
Barbour, A. G.	Division of the genus Borrelia into two genera (Corresponding to lyme disease and relapsing fever groups) reflects their genetic and phenotypic distinctiveness and will lead to a better understanding of these two groups of microbes (margos et al. (2016) there is inadequate evidence to support the division of the genus borrelia. int. j. syst. evol. microbiol. doi: 10.1099/ ijsem.0.001717)	Cross-section	2017
Barclay, A. J. G.	Tick-borne relapsing fever in central Tanzania	Case	1990	Tanzania	Tanzania	Microscopy					533		Mvumi Hospital Central Tanzania	1985-1986	Children <15, Pregnant women		269	264		Splenomegaly		Penicillin, Tetracycline			8					45	Abortion (1), Preterm delivery (10). Died (4)
Barmaki, A.	Study on Presence of Borrelia persica in Soft Ticks in Western Iran	Cross-section	2010	Qazvin province Iran	Iran	PCR			O. tholozani, O. lahorensis	Persica, unknown				2007-2008							16.7 (tholozani), 1.3 (lahorensis)
Barraza-Guerrero, S. I.	General Microbiota of the Soft Tick Ornithodoros turicata Parasitizing the Bolson Tortoise (Gopherus flavomarginatus) in the Mapimi Biosphere Reserve, Mexico	Cross-section	2020	Mexico	Mexico	PCR			O. turicata	None		Bolson tortoises (Gopherus flavomarginatus)		2017
Bell-Sakyi, L.	Incidence and prevalence of tick-borne haemoparasites in domestic ruminants in Ghana	Cross-section	2004	Ghana	Ghana	Microscopy				Unknown		cattle, sheep		1994-1996
Bergström, S.	Microbiological features distinguishing Lyme disease and relapsing fever spirochetes	Review	2018
Bermúdez C, S. E.	Ticks species (Ixodida) in the Summit Municipal Park and adjacent areas, Panama City, Panama	Cross-section	2010	Panama	Panama	PCR			Ornithodoros puertorricensis, amblyomma spp, Ixodes luciae, Haemaphysalis juxtakochi, Rhipicephalus sanguineus	None so far				2007-2009
Bermúdez, S. E.	New records of Ornithodoros puertoricensis Fox 1947 (Ixodida: Argasidae) parasitizing humans in rural and urban dwellings, Panama	Cross-section	2017	Panama	Panama	PCR			O. puertoricensis	None so far				2015
Bermudez, Sergio	Ornithodoros (Alectorobius) puertoricensis (Ixodida: Argasidae) parasitizing exotic reptile pets in Panama	Cross-section	2015	Panama	Panama				Ornithodoros puertoricensis	None so far		Varanus dumerilii, Python regius and P. bivittatus		2014
Bernard, Q.	Tick-Borne Bacteria and Host Skin Interface	Review	2018
Bersissa Kumsa	New Borrelia species detected in ixodid ticks in Oromia, Ethiopia	Cross-section	2015	Oromia Ethiopia	Ethiopia	PCR			Amblyomma spp, Rhipicephalus spp.	Unknown (new?)		cattle, sheep		2011-2014
Binenbaum, Y.	Single dose of doxycycline for the prevention of tick-borne relapsing fever	Cross-section	2020	Israel	Israel	Microscopy				Unknown												Doxycycline	200mg
Binetruy, F.	A novel Borrelia species, intermediate between Lyme disease and relapsing fever groups, in neotropical passerine-associated ticks	Cross-section	2020	french Guiana	french Guiana	PCR			Amblyomma longirostre, A. geayi	New? Candidatus Borrelia mahuryensis		Birds (Chiroxiphia pareola, Dendroplex picus, Glyphorynchus spirurus, Percnostola rufifrons, Pipra aureola, Ramphocelus carbo, T. leucomelas, Xenops minutus)		2012-2018							5.2 (longirostre), 15.4 (geayi)
Binetruy, F.	Survey of ticks in French Guiana	Cross-section	2019	french Guiana	french Guiana	PCR			Amblyomma spp, Rhipicephalus spp, Dermacentor spp, Haemaphysalis spp, Ixodes luciae (hard ticks), Ornithodoros capensis (soft tick)					2016-2017
Bissett, J. D.	Detection of tickborne relapsing fever Spirochete, Austin, Texas, USA	Case	2018	Austin Texas USA	USA	Microscopy	PCR		O. turicata	Turicatae	1			2017	34		1	0		headache, myalgias, arthralgias, and malaise		doxycycline		1	0			0	0
Bitam, I.	Other tick-borne diseases in Europe	Review	2009
Blazejak, Katrin	Shifts in Borrelia burgdorferi (s.l.) geno-species infections in Ixodes ricinus over a 10-year surveillance period in the city of Hanover (Germany) and Borrelia miyamotoi-specific Reverse Line Blot detection	Cross-section	2018	Hanover Germany	Germany	PCR			I. ricinus	Miyamotoi				2005, 2010, 2015							8.9 (ticks)
Blevins, S. M.	Blood smear analysis in babesiosis, ehrlichiosis, relapsing fever, malaria, and Chagas disease	Review	2008
Boden, Katharina	Borrelia miyamotoi–Associated Neuroborreliosis in Immunocompromised Person	Case	2016	Saxony-Anhalt Germany	Germany	PCR				Miyamotoi	1			2015	74		1	0		dizziness, vomiting, headache		Ceftriaxone		1	0			0	0		Neuroborreliosis
Boinas, F.	The medical and veterinary role of Ornithodoros erraticus complex ticks (Acari: Ixodida) on the Iberian Peninsula	Review	2014	Spain, Portugal	Spain, Portugal				O. erraticus	Hispanica				1986-2011
Bonilla, Denise	Survey of Ixodes pacificus Ticks in California Reveals a Diversity of Microorganisms and a Novel and Widespread Anaplasmataceae Species	Cross-section	2014	California USA	California USA	PCR			I. pacificus	Miyamotoi				2007-2009
Borde, J. P.	Update on Tick-Borne Diseases in Germany	Review	2017	Germany	Germany
Borgoyakov, V. Y.	Infestation of taiga ticks with borrelias in the territory of Novosibirsk Scientific Center (Siberian Branch, Russian Academy of Sciences)	Cross-section	2011	Novosibirsk Province Russia	Russia	PCR			Persulcatus	Miyamotoi				2007-2009
Borgoyakov, V. Yu	Study on the infection of taiga ticks with borrelia in the territory of Novosibirsk Scientific center SB PAS	Cross-section	2010	Siberia Russia	Russia	PCR			I. persulcatus	Miyamotoi
Bottieau, E.	Meningoencephalitis complicating relapsing fever in traveler returning from Senegal	Case	2012	Dakar Senegal	Belgium	PCR	Microscopy			Crocidurae	1		University Hospital of Antwerp	2010-2011	26		1	0		Headache, diarrhea, photophobia, somnolence, neck stiffness		doxycycline, Ceftriaxone	14d	1	0			1	100		Meningoencephalitis
Bouattour, A.	Borrelia crocidurae Infection of Ornithodoros erraticus (Lucas, 1849) Ticks in Tunisia	Longitudinal study	2010	Southern Tunisia	Tunisia	PCR			O. erraticus	Crocidurae				2005-2006							15.1 (O. erraticus)
Bowles, D. E.	New Missouri County records and review of the distribution and disease vector potential of ornithodoros kelleyi (Arachnida: Ixodida: Argasidae) and cimex adjunctus (Insecta: Hemiptera: Cimicidae)	Cross-section	2013	Greene County Missouri USA	USA				Ornithodoros kelleyi	None so far
Boyer, K. M.	Tick borne relapsing fever: an interstate outbreak originating at Grand Canyon National Park	Case	1977	Arizona USA	USA	Microscopy	Animal inoculation		O. Hermsi	Hermsii	62			1973						Headache, Myalgia, Weakness, chills, Diaphoresis, Anorexia, Nausea, Eye pain, Red eyes, Stiff neck, Abdominal pain, Vomiting, Cough, Runny nose, Rash, Sore throat, Swollen glands, Diarrhea
Brahim, H.	Identifying relapsing fever Borrelia, Senegal	Cohort	2005	Dakar Senegal	Senegal	PCR				Crocidurae				1999-2003
Branda, J. A.	Borrelia miyamotoi: A Lesson in Disease Discovery	Cross-section	2013							Miyamotoi
Brandi N. McCoy	Detection of Borrelia theileri in Rhipicephalus geigyi from Mali	Cross-section	2014	Mali	Mali	PCR			Rhipicephalus geigyi	Theileri		cattle		2010
Brasseur, D.	Tick-borne relapsing fever in a premature infant	Case	1985	Rwanda	Rwanda					Duttonii	2		Kigali Hospital		(0-20)		1	0	2	Chills, photophobia, headache, abdominal, articular and muscular pain.		Penicillin		2	1			0	0	1	Anemia, jaundice and marked hepatosplenomegaly, preterm delivery, neonatal death
Bratton, R. L.	Tick-borne disease	Review	2005
Briggs, L. H.	Relapsing Fever*	Case	1935	California, Nevada USA	USA	Microscopy	Animal inoculation			Unknown	53			1921-1934	32.5	(4-66)	17	34	(1-12)	Chills, sweats, Generalized aches and pain, malaise, nausea, vomiting, headache		Arsenicals		46
Brittany A. Armstrong	Seroprevalence for the tick-borne relapsing fever spirochete Borrelia turicatae among small and medium sized mammals of Texas	Cross-section	2018	Texas USA	Texas USA	Serology				Turicatae		Coyotes, gray fox, rodent (Peromyscus leucopus)		2005-2018							5.4 canids (10.9 coyotes, 1.7 gray fox), 0.4 rodents
Brouqui, P.	Guidelines for the diagnosis of tick-borne bacterial diseases in Europe	Review	2004
Bryant, K.	Principles and Practice of Pediatric Infectious Diseases	Review	2018
Buchan, B. W.	Evaluation of a Novel Multiplex High-Definition PCR Assay for Detection of Tick-Borne Pathogens in Whole-Blood Specimens	Cohort	2019
Buckingham, S. C.	Tick-borne infections in children: Epidemiology, clinical manifestations, and optimal management strategies	Review	2005
Bunikis, J.	Third Borrelia species in white-footed mice [4]	Cross-section	2005	Connecticut USA	USA	PCR			I. scapularis	Miyamotoi, new? (Borrelia davisii - not in ticks, only blood)		white-footed mouse (Peromyscus leucopus)		2001							6 (mice with Miyamotoi)
Burazerović, J.	Ticks (Acari: Argasidae, Ixodidae) parasitizing bats in the central Balkans	Cross-section	2015		Serbia, Montenegro, Bosnia and Herzegovina, Former Yugoslav Republic of Macedonia (FYROM)	PCR			A. vespertilionis, I. simplex, I. vespertilionis	None so far		Bats		2013
Burgdorfer, W.	Arthropod-borne spirochetoses: a historical perspective	Review	2001
Burgdorfer, W.	The enlarging spectrum of tick-borne spirochetoses: R. R. Parker Memorial Address	Review	1986		USA
Burman, N.	The spirochete Borrelia crocidurae causes erythrocyte rosetting during relapsing fever	Cohort	1998
Burns, G. C.	Relapsing Fever in California*	Case	1936	California USA	USA	Microscopy	Animal inoculation			Unknown	1			1934	7		0	1	3	malaise, headache, abdominal pain, vomiting, nausea		Arsenicals		1	0			0	0
Burrascano, J. J.	Relapsing fever	Review	2010
Burri, C.	Are Apodemus spp. mice and Myodes glareolus reservoirs for Borrelia miyamotoi, Candidatus Neoehrlichia mikurensis, Rickettsia helvetica, R. monacensis and Anaplasma phagocytophilum?	Cross-section	2014	Switzerland	Switzerland	PCR			I. ricinus	Miyamotoi		Rodents (Myodes glareolus, Apodemus flavicollis)		2011-2012							0.17 (ticks)
Burroughs, A. L.	Recovery of Relapsing Fever Spirochetes from Ornithodoros turicata (Duges), 1876, in California	Cross-section	1944	Kern County California USA	USA	Microscopy	Animal inoculation		O. turicata	Unknown				1944
Butler, T.	The Jarisch-Herxheimer reaction after antibiotic treatment of spirochetal infections: A review of recent cases and our understanding of pathogenesis	Review	2017
Butler, T. C.	Relapsing fever: new lessons about antibiotic action	Review	1985
Cable, R. G.	Tickborne infections	Review	2016
Cadavid, D.	Neuroborreliosis during relapsing fever: Review of the clinical manifestations, pathology, and treatment of infections in humans and experimental animals	Cross-section	1998
Calero, C.	Relapsing fever on the Isthmus of Panama; report of 106 cases	Case	1946	Isthmus of Panama	Panama	Microscopy				Neotropicalis	106			1907-1944					(2-5)			Arsenicals
Capligina, V.	Large-scale countrywide screening for tick-borne pathogens in field-collected ticks in Latvia during 2017-2019	Cross-section	2020	Latvia	Latvia	PCR			Ixodes ricinus, I. persulcatus, Dermacentor reticulatus	Miyamotoi				2017-2019							1.15% (ricinus), 1.27% (persulcatus)
Castilla-Guerra, L.	Recurrent fever transmitted by ticks: an infrequent cause of meningitis	Case	2016	Spain	Spain	Microscopy				Unknown	1				50		0	1		Headache, abdominal pain		Ceftriaxone	2g 10d	1	0			0	0		Elevatet GOT, GPT, GGT, thrombopenia
Castilla-Guerra, L.	Tick-borne relapsing fever: Conjunctival haemorrhages	Case	2009	Spain	Spain	Microscopy				Unknown	1				16		0	1		headache, myalgias, nausea vomiting, conjunctival haemorrhages		doxycycline	200mg 5d	1	0			0	0		Thrombocytopenia
Castilla-Guerra, L.	Neurological complications of tick-borne relapsing fever	Case	2016	Sevilla Spain	Spain	Microscopy				Unknown	75		Hospital de la Merced	2004-2015	33	(14-72)	33	42		Headache, vomiting, myalgia, abdominal pain, meningismus		Penicillin, Ceftriaxone, Doxycycline		58	0	17	0	7	12		Thrombocytopenia, anemia
Castilla-Guerra, L.	Tick-borne relapsing fever, Southern Spain, 2004–2015	Case	2016	Osuna Spain	Spain	Microscopy				unknown (Hispanica?)	75		Hospital de la Merced	2004-2015	33	(14-72)	33	42		headache, vomiting, muscle ache, abdominal pain		doxycycline, Penicillin, Ceftriaxone	(7.3-14)	55	0			7	9.3
CDC	Outbreak of relapsing fever--Grand Canyon National Park, Arizona, 1990	Case	1991	Arizona USA	USA	Microscopy				Unknown	19			1990	61		0	1	4	chills, headache, myalgias, sweats, meningism		Tetracycline		1	0						cerebrospinal fluid pleocytosis
CDC	Common source outbreak of relapsing fever--California	Case	1990	California USA	USA	Microscopy				Unknown	6			1989					3	headache, prostration, nausea, vomiting		Tetracycline, doxycycline		3	0			1	33.3		septic shock, thrombocytopenia
CDC	Tickborne Relapsing Fever in a Mother and Newborn Child — Colorado, 2011	Case	2012	Colorado USA	USA	Microscopy	Serology	PCR		Hermsii	2			2011	12	(0-24)	2	0		nausea, headache, stiff neck, blurred vision		Penicillin, doxycycline		2	0			0	0		Thrombocytopenia, anemia, elevated ASAT, ALP
CDC	Tick-Borne Relapsing Fever (TBRF)	Review	2015
Centers for Disease, Control	Tickborne relapsing fever in a mother and newborn child--Colorado, 2011	Case	2012	Colorado USA	USA	Microscopy	Serology	PCR		Hermsii	2			2011	12	(0-24)	2	0		nausea, headache, stiff neck, blurred vision		Penicillin, doxycycline	10d	1	0			0	0	1 (after delivery, 39 SSW)	Thrombocytopenia, elevated ASAT and ALP
Centers for Disease, Control Prevention	Tickborne relapsing fever outbreak after a family gathering: New Mexico, August 2002	Case	2003	New Mexico USA	USA	Microscopy	Culture	Animal inoculation	O. hermsii	Hermsii	11			2002	51	(4-80)	8	3		chills, myalgia, rash, diaphoresis, headache, arthralgia		doxycycline, erythromycin, penicillin		11	0			6	54.5
Cerar, T.	Detection, identification and genotyping of Borrellia spp. in rodents in Slovenia by PCR and culture	Cross-section	2015	Slovenia	Slovenia	PCR				Miyamotoi		Rodents		2012							0.7 (rodents)
Cerdan, M.	Borrelia hispanica: An emerging infectious agent causing neuroborreliosis	Case	2015	Spain	Spain	Serology	PCR			Hispanica	1				35		0	1				Ceftriaxone	2g 15d	1	0						Neuroborreliosis: subacute grade 3/5 left faciobrachial hemiparesis
Černý, J.	Hard ticks and tick-borne pathogens in Mongolia—A review	Review	2019	Mongolia	Mongolia
Charters, A. D.	Tick-borne relapsing fever in Somaliland with special reference to the blood sedimentation rate	Case	1950	Somalia	Somalia	Animal inoculation					42			1941-1945								Arsenicals		20
Chatel, G.	Diagnosis of tick-borne relapsing fever by the quantitative buffy coat fluorescence method	Cohort	1999
Cheikh Sokhna	Point-of-Care Laboratory of Pathogen Diagnosis in Rural Senegal	Case	2013	Dielmo, Ndiop Senegal	Senegal	PCR				Crocidurae	35			1990-2006								doxycycline	200mg 5d
Cherry, J. K.	The prevention and treatment of tick-borne relapsing fever with special reference to aureomycin and terramycin	Cross-section	1955	Uganda	Uganda
Chikeka, I.	Neglected bacterial zoonoses	Review	2015
Choi, E.	Tick-Borne Illnesses	Review	2016		USA
Chong, S. T.	Seasonal Distribution of Ticks in Four Habitats near the Demilitarized Zone, Gyeonggi-do (Province), Republic of Korea	Cross-section	2013	South Corea	South Corea				Haemaphysalis longicornis, Haemaphysalis flava, Ixodes nipponensis	None so far				2004-2005
Chong, S. T.	Comparison of dragging and sweeping methods for collecting ticks and determining their seasonal distributions for various habitats, gyeonggi province, Republic of Korea	Cross-section	2013	Gyeonggi Province South Corea	South Corea				Haemaphysalis longicornis, Haemaphysalis flava, Ixodes nipponensis	None so far				2004-2005
Choon Mee Kim	Detection of Borrelia miyamotoi in Ixodes nipponensis in Korea	Cross-section	2019	Gwangju Metropolitan City S.Ko.	South Korea	PCR			I. nipponensis	Miyamotoi				2014
Chowdri, Hanumara Ram	Borrelia miyamotoiInfection Presenting as Human Granulocytic Anaplasmosis	Case	2013	Massachusetts, New Jersey USA	USA	PCR				Miyamotoi	2			2011-2012	74	(61-87)	0	2		Chills, headaches, photophobia, myalgia, arthralgia, anorexia, chest pain, fatigue, malaise		Doxycycline	200mg 14d	2	0			0	0		Thrombocytopenia, elevated ASAT, ALAT, CK, leukopenia, thrombocytopenia, anemia
Chris D. Crowder	Prevalence of Borrelia miyamotoi in Ixodes Ticks in Europe and the United States	Cross-section	2014	USA, Europe, Japan	California	PCR			I. scapularis, I. pacificus, I. ricinus	Miyamotoi				2008-2012
Christensen, A. M.	Diagnosis and Management of Borrelia turicatae Infection in Febrile Soldier, Texas, USA	Case	2017	Texas USA	USA	Serology	Culture	PCR		Turicatae	1		Eglin Air Force Base Hospital	2015	31		0	1		chills, myalgias, headache and nausea		doxycycline		1	0			0	0
Christensen, J.	Tickborne relapsing fever, bitterroot valley, Montana, USA	Case	2015	Montana USA	USA	Microscopy	Serology	PCR	O. hermsii	Hermsii	1	Chipmunk (Tamias amoenus, Tamias ruficaudus), squirrel (Glaucomys sabrinus, Callospermophilus lateralis), mouse (Zapus princeps)		2013	55		0	1		Chills, night sweats, fatigue, nausea, vomiting, diarrhea, and malaise		Ceftriaxone, doxycycline	14d	1	0			0	0		reduced platelet count of 29,000/mL, acute respiratory failure (ARDS), metabolic encephalopathy, uveitis, decreased visual acuity of the right eye that ultimately required a corrective lens.
Ciceroni, L.	Prevalence of antibodies to Borrelia burgdorferi, Borrelia parkeri and Borrelia turicatae in human settlements of the Cordillera Province, Bolivia	Case	1994	Santa Cruz Bolivia	Bolivia	Serology				Turicatae, parkeri
Cicuttin, G. L.	Borrelia spp. in ticks and birds from a protected urban area in Buenos Aires city, Argentina	Cross-section	2019	Buenos Aires Argentina	Argentina	PCR			A. aureolatum	Turcica		T. rufiventris and T. amaurochalinus (birds)		2013-2018
Clark, K.	Borrelia Species in Host-Seeking Ticks and Small Mammals in Northern Florida	Cross-section	2004	Florida USA	USA	PCR			Amblyomma americanum	Lonestari				1999-2000
Cleary, M.	Identification of a novel strain of Borrelia hermsii in a previously undescribed northern California focus	Cross-section	1999	California USA	USA	PCR			O. hermsi	Hermsii				1995							3 (ticks)
Cleveland, C. A.	Surveillance for Borrelia spp. in upland game birds in Pennsylvania, USA	Cross-section	2020	Pennsylvania USA	USA	PCR						game birds		2014-2017
Clow, K. M.	Distribution of Ticks and the Risk of Lyme Disease and Other Tick-Borne Pathogens of Public Health Significance in Ontario, Canada	Cross-section	2016	Ontario Canada	Canada	PCR			I. scapularis	None found (Miyamotoi)				2014
Cochez, C.	The Presence of Borrelia miyamotoi, A Relapsing Fever Spirochaete, in Questing Ixodes ricinus in Belgium and in The Netherlands	Cross-section	2015	Belgium, Netherlands	Belgium, Netherlands	PCR			I. ricinus	Miyamotoi				2010-2013
Coghill, N. F.	Relapsing fever in Cyrenaica	Case	1947	Cyrenaica Libya	Libya	Microscopy				Unknown (recurrentis possible)	4			1944	26.5	(21-33)	0	4	(0-4)		Vomiting, constipation, vague pain, headache, malaise, shivering, general aches and pain, cough, noticeable sweating, headache	Arsenicals		4	0			0	0
Coghill, N. F.	Discussion of methods for differentiating tick- from louse-borne relapsing fever spirochaetes	Review	1948
Colebunders, R.	Imported relapsing fever in european tourists	Case	1993	Zinguichor Senegal	Senegal	Microscopy				Unknown	2			1991			2	0	2	Diarrhea, nausea, weakness, anorexia, headache		Erythromycine, Doxycycline	100mg 10d	2	0			1	50
Colin De Verdiere, Nathalie	Tickborne Relapsing Fever Caused by Borrelia persica, Uzbekistan and Tajikistan	Case	2011	Uzbekistan, Tajikistan	France	Microscopy	PCR			Persica	1		Saint Louis Hospital in Paris	2008	32		0	1	5			Doxycycline	200mg 10d	1	0			0	0		Thrombocytopenia
Colunga-Salas, P.	Lyme disease and relapsing fever in Mexico: An overview of human and wildlife infections	Review and case	2020	Mexico	Mexico	PCR	Serology		O. turicatae, dugesi, talaje	B. turicatae, B. dugesii, B. mazzottii	5	Neotoma micropus (Duguesi)		1939-2020			3	2		headaches, aches, hand hypoesthesia, tachycardia
Cook, V. J.	Unique Strain of Borrelia miyamotoi in Ixodes pacificus Ticks, California, USA	Cross-section	2016	California	California USA	PCR			I. pacificus	Miyamotoi
Cortés, L. L.	Tick-Borne Relapsing Fever in Intravenous Drug Abusers	Case	1989	Sevilla Spain	Spain	Microscopy				Unknown	4			1987		(18-28)	0	4	1	chills, myalgia, headache		Doxycycline		4	0			0	0		Thrombocytopenia
Costa, F. B.	Retrospective and new records of ticks (Acari: Argasidae, Ixodidae) from the state of Maranhão, an Amazon-Cerrado transition area of Brazil	Retrospective and review	2020	State of Maranhão Brazil	Brazil									2009-2018
Cotes-Perdomo, A. P.	Molecular detection of pathogens in ticks associated with domestic animals from the Colombian Caribbean region	Cross-section	2020	Colombia	Colombia	PCR			Amblyomma spp (mixtum, dissimile), Rhipicepalus spp (microplus, sanguineus)	None				2016-2018
Craigie D.	Notice of a febrile disorder which has prevailed at Edinburgh during the summer of 1843	Review	1843
Cristian Răileanu	Borrelia miyamotoi and Borrelia burgdorferi (sensu lato) identification and survey of tick-borne encephalitis virus in ticks from north-eastern Germany	Cross-section	2020	Riems DE	Germany (north)	PCR			I. ricinus	Miyamotoi				2018
Croche Santander, B.	Tick-borne relapsing fever in a rural area of southern Spain	Cross-section	2014	Spain	Spain	Microscopy				unknown (Hispanica?)	9			2002-2012	11	(3-13)	4	5				doxycycline, Penicillin, Erythromicin		9	0			1	11.1
Croft, A. M.	Doxycycline for the prevention of tick-borne relapsing fever [1]	Correspondence	2006
Cross, Ruby	Revisiting doxycycline in pregnancy and early childhood – time to rebuild its reputation?	Review	2016
Cutler, S.	A new Borrelia on the block: Borrelia miyamotoi – a human health risk?	Review	2019							Miyamotoi		mice (Apodemus spp. and Peromyscus spp.), voles (Microtus spp., Myodes glareolus, and Microtus arvalis), chipmunks (Tamias sp.), squirrels (Sciuridae spp.), European hedgehogs (Erinaceus europaeus) and racoons (Procyon spp.). Birds: wild turkeys (Meleagris gallopavo), blackbirds (Turdus merula), great tits (Parus major), common chiffchaff (Phylloscopus collybita), song thrush (Turdus philomelos),…		1994-2018
Cutler, S. J.	Ornithodoros savignyi, the tick vector of “candidatus borrelia kalaharica” in Nigeria	Cross-section	2018	Borno State Nigeria	Nigeria	PCR			O. savignyi	Candidatus Borrelia kalaharica											6 (ticks)
Cutler, S. J.	Emerging borreliae – Expanding beyond Lyme borreliosis	Review	2016
Cutler, S. J.	Diagnosing Borreliosis	Review	2017
Cutler, S. J.	Relapsing Fever Borreliae: A Global Review	Review	2015
Cutler, S. J.	Relapsing fever - A forgotten disease revealed	Review	2010
Cutler, S. J.	Possibilities for relapsing fever reemergence	Review	2006
Dahmana, H.	Rodents as Hosts of Pathogens and Related Zoonotic Disease Risk	Cross-section	2020	Senegal	Senegal	PCR				Crocidurae		G. nigeriae, M. erythroleucus, A. niloticus, Taterillus sp		2017							4.67 (animals with B.)
Dana, A. N.	Diagnosis and treatment of tick infestation and tick-borne diseases with cutaneous manifestations	Cross-section	2009
Daniel J. Salkeld	Borrelia miyamotoi Infections in Small Mammals, California, USA	Cross-section	2018	San Mateo County, Santa Clara County California USA	California USA	PCR			I. pacificus	Miyamotoi		Dusky-footed woodrats, brush mice, and California mice		2018
Danielle Wroblewski	Detection of Borrelia miyamotoi and other tick-borne pathogens in human clinical specimens and Ixodes scapularis ticks in New York State, 2012-2015	Cross-section	2017	New York USA	New York USA	PCR			I. scapularis	Miyamotoi				2012-2015							1
Darush Shirani	A case of canine borreliosis in Iran caused by Borrelia persica	Cross-section	2016	Teheran Iran	Iran	PCR	Microscopy			Persica		House dog
Davari, B.	Seasonal distribution and faunistic of ticks in the Alashtar county (Lorestan Province), Iran	Cross-section	2014	Lorestan province Iran	Iran				Haemaphysalis spp, Hyalomma spp, Rhipicephalus spp, Argas persicus			Cattle, sheep, goat		2014
Davis, G. E.	RELAPSING FEVER: ORNITHODOROS PARKERI A VECTOR IN CALIFORNIA	Case	1941	California USA	USA	Microscopy	Animal inoculation		O. parkeri	Unknown	1			1939-1940	31		0	1	2	Sweats, chills, back pain, headache, malaise
Davis, G. E.	ORNITHODOROS HERMSI AND RELAPSING FEVER IN OREGON	Case	1941	Oregon USA	USA	Microscopy	Animal inoculation		O. hermsi	Unknown	5			1940
Davis, G. E.	RELAPSING FEVER: ORNITHODOROS HERMSI A VECTOR IN COLORADO	Cross-section	1939	Colorado USA	USA	Microscopy	Animal inoculation		O. hermsi, O. parkeri	Unknown				1937-1938
Davis, G. E.	ORNITHODOROS PARKERI AND RELAPSING FEVER, SPIROCHETES IN SOUTHERN IDAHO	Cross-section	1942	Cassia County, Power County Idaho USA	USA	Microscopy	Animal inoculation		O. parkeri	Unknown				1941
Davis, G. E.	A relapsing fever spirochete, Borrelia mazzottii (sp. nov.) from Ornithodoros talaje from Mexico	Cohort	1956	Mexico	Mexico	Microscopy	Animal inoculation		O. talaje	Mazzottii
Davis, G. E.	RELAPSING FEVER: THE TICK ORNITHODOROS TURICATA AS A SPIROCHETAL RESERVOIR	Cross-section	1943	Clark County Kansas USA	USA	Microscopy	Animal inoculation		O. turicata	Unknown				1936
Davis, G. E.	ORNITHODOROS TURICATA AND RELAPSING FEVER SPIROCHETES IN NEW MEXICO	Cross-section	1941	New Mexico USA	USA	Microscopy	Animal inoculation		O. turicata	Unknown				1940
Davis, G. E.	ORNITHODOROS PARKERI AND RELAPSING FEVER SPIROCHETES IN UTAH	Cross-section	1941	Utah USA	USA	Microscopy	Animal inoculation		O. turicata, O. parkeri	Unknown				1940
Davis, G. E.	The identification of spirochetes from human cases of relapsing fever by Xenodiagnosis with comments on local specificity of tick vectors	Cohort	1956	USA	USA
Davis, G. E.	RELAPSING FEVER SPIROCHETES - THE PRESENT STATUS OF BORRELIA-VENEZUELENSIS BRUMPT AND BORRELIA-NEOTROPICALIS BATES-AND-ST-JOHN	Review	1955
Davis, G. E.	TICKS AND RELAPSING FEVER IN THE UNITED STATES	Review	1940
Davis, G. E.	ORNITHODOROS PARKERI: DISTRIBUTION AND HOST DATA; SPONTANEOUS INFECTION WITH RELAPSING FEVER SPIROCHETES	Review	1939
Davis, H.	Tick-Borne relapsing fever caused by Borrelia turicatae	Case	2002	Texas USA	USA	Serology				Turicatae	1		San Antonio Military Pediatric Center	1999	13		0	1	2	nausea, vomiting, rigors, malaise, fatigue, rash		Doxycycline	10d	1	0			0	0		Thrombocytopenia, iritis
Davis, R. D.	Relapsing fever associated with ARDS in a parturient woman. A case report and review of the literature	Case	1992	Utah USA	USA	Microscopy				Unknown	1			1988	30		1	0		Shortness of breath		Tetracycline		1	0			0	0	1 (30 SSW)	ARDS
De La Fuente, J.	Overview: Ticks as vectors of pathogens that cause disease in humans and animals	Review	2008
de Oliveira, S. V.	Human parasitism and toxicosis by Ornithodoros rietcorreai (Acari: Argasidae) in an urban area of Northeastern Brazil	Case	2018	Brazil	Brazil	PCR			O. rietcorreai	none so far				2017
De Vera Andrey, R.	Study on the use of terramycin in the treatment of Spanish recurrent fever	Cross-section	1956
de Verdiére, N. C.	Tickborne relapsing fever caused by Borrelia persica, Uzbekistan and Tajikistan	Cross-section	2011	Uzbekistan or Tajikistan	France	Microscopy	PCR			Persica	1		Saint Louis Hospital in Paris	2008	32		0	1	4			doxycycline	200mg 10d	1	0			0	0		thrombocytopenia
De Zulueta, J.	Finding of tick-borne relapsing fever in jordan by the malaria eradication service	Case	1971	Jordan	Jordan	Microscopy				Unknown	220			1959-1969
Denis S. Sarksyan	Probability of Spirochete Borrelia miyamotoi Transmission from Ticks to Humans	Case	2015	Izhevsk RU	Russia	Serology	PCR		I. Persulcatus	Miyamotoi	24			2010-2014						chills, sweating, headache, dizziness, fatigue, nausea, vomiting		doxycycline	200mg 10d	2	0
Dennis, D. T.	Borreliosis (relapsing fever)	Review	1998
Dewar, H. A.	Relapsing fever with nephritis and subarachnoid haemorrhage	Case	1945	Egypt	Egypt	Microscopy				Unknown	1			1942	29					dysentery, headache, aches, vomiting, abdominal pain		Bismuth iodide		1	1			0	0		nephritis, severe epistaxis, subarachnoidal haemorrhage
Diatta, G.	Epidemiology of Tick-Borne Borreliosis in Morocco	Cross-section	2012	Morocco	Morocco	Microscopy	PCR		O. erraticus, O. sonrai	Hispanica, crocidurae, merionesi	102	Dipodillus campestris, Meriones shawi, Gerbillus hoogstrali, Gerbillus occiduus, Atelerix algirus		2006-2011							39.5 (animals with O. erraticus), 10.2 (ticks with Borreliae), 0.11 (Patients)
Diatta, G.	A comparative study of three methods of detection of Borrelia crocidurae in wild rodents in Senegal	Cross-section	1994	Dielmo Senegal	Senegal	Microscopy	Animal inoculation			Crocidurae		wild rodents (Mastomys etythroleucus, Arvicanthis niloticus and Rattus rattus)		1991							18.3 (rodents)
Diatta, G.	An alternative strategy of preventive control of tick-borne relapsing fever in rural areas of Sine-Saloum, Senegal	Cross-section	2016	Dielmo, Ndiop Senegal	Senegal	PCR	Microscopy		Sonrai	Crocidurae
Diatta, Georges	Borrelia infection in small mammals in West Africa and its relationship with tick occurrence inside burrows	Cross-section	2015	Morocco, Mauritania, Senegal, Mali, Niger, Benin, Chad, Cameroon	West Africa	Microscopy	Animal inoculation	PCR	O. sonrai	Crocidurae		rodents, shrew		1987-2012
Díaz, P.	Occurrence of Borrelia and Borreliella species in Ixodes ricinus collected from roe deer in northwestern Spain	Cross-section	2019	Galicia Spain	Spain	PCR			I. ricinus	Miyamotoi		Roe deer									1
Díaz, P.	Molecular identification of Borrelia spirochetes in questing Ixodes ricinus from northwestern Spain	Cross-section	2017	Galicia Spain	Spain	PCR			I. ricinus	Miyamotoi				2015							1
Dibernardo, A.	The prevalence of Borrelia miyamotoi infection, and co-infections with other Borrelia spp. in Ixodes scapularis ticks collected in Canada	Cross-section	2014	Canada	Canada	PCR			I. scapularis	Miyamotoi				2012
Dietrich, M.	Worldwide distribution and diversity of seabird ticks: Implications for the ecology and epidemiology of tick-borne pathogens	Reveiw	2011
Dobler, G.	Threat of transmission of infectious pathogens by Ixodes ricinus ticks in Germany	Review	2014	Germany	Germany
Domínguez, M. C.	Epidemiology of tick-borne relapsing fever in endemic area, Spain	Cross-section	2020	Osuna Spain	Spain	Microscopy	PCR			Hispanica	98		Hospital de la Merced	1994-2016	29	(17-46)	43 (2 pregnant)	55	0-4			Tetracycline, Penicillin	(7-14d)	91				8	10.1	2
Donaldson, Taylor G.	Assessment of the Geographic Distribution of Ornithodoros turicata (Argasidae): Climate Variation and Host Diversity	Review	2016		USA				O. turicatae
Dorota Kiewra	Ixodes ricinus ticks (Acari, Ixodidae) as a vector of Borrelia burgdorferi sensu lato and Borrelia miyamotoi in Lower Silesia, Poland – Preliminary study	Cross-section	2014	Silesia Poland	Poland	PCR			I. ricinus	Miyamotoi				2009
Dotters-Katz, S. K.	Arthropod-borne bacterial diseases in pregnancy	Review	2013
Drancourt, M.	Relapsing Fever and Borrelioses	Review	2012
Dunn, Lawrence H.	Studies on the South American Tick, Ornithodoros venezuelensis Brumpt, in Colombia. Its Prevalence, Distribution, and Importance as an Intermediate Host of Relapsing Fever	Cross-section	1927	Colombia	Colombia	Animal inoculation			O. venezuelensis	Unknown				1923-1924							27.86 (ticks)
Dupont, H. T.	A focus of tick-borne relapsing fever in southern Zaire	Case	1997	Zaire	Zaire	Microscopy	Animal inoculation	PCR	O. moubata	Duttonii	13		hospital in Mitwaba	1994	26.5	(11-42)	10	3		Rigors, Myalgia, Arthralgia, Headache, Hepatomegaly, Splenomegaly		Tetracycline	1.5g							2	Elevated bilirubin, AST, ALT, LDH, CPK, GGT, ALK, stillborn, mremature birth
Dupraz, M.	Population structure of the soft tick Ornithodoros maritimus and its associated infectious agents within a colony of its seabird host Larus michahellis	Cross-section	2017	Camargue area France	France	PCR			O. maritimus	None so far		Larus michahellis (seabird)		2015
Dworkin, M. S.	Tick-borne relapsing fever in the northwestern United States and southwestern Canada	Case	1998	Washington, Oregon, Montana, Idaho USA, Britisch Columbia Canada	USA, Canada	Microscopy	Serology			Hermsii	182			1980-1995	33	(0-81)	78	104	(0-6)	Headache, myalgia, chills, vomiting, nausea, athralgia, abdominal pain, diarrhea, dry cough, photophobia, rash, neck pain, eye pain, dysuria, confusion, dizziness, eschar, nuchal rigidity, jaundice, hepato-splenomegalie, conjunctival injection								33	18	4 (one gave birth to an infected infant)	Thrombocytopenia, proteinuria, hematuria, meningitis
Dworkin, M. S.	The epidemiology of tick-borne relapsing fever in the United States	Case and Review	2002	California, Colorado, Washington, Idaho, Oregon, Texas, Arizona, Nevada, Utah, New Mexico, Wyoming, Montana	USA	Microscopy	Serology			Unknown	450			1977-2000	35	(0-81)	178	235
Dworkin, M. S.	Tick-borne relapsing fever in North America	Review	2002		USA
Dworkin, M. S.	Tick-Borne Relapsing Fever	Review	2008
Dykstra, Elizabeth A.	Ecology and Epidemiology of Tickborne Pathogens, Washington, USA, 2011-2016	Case	2020	Washington USA	USA				I. pacificus	Miyamotoi	25			2011-2016
Eads, R. B.	Relapsing fever in Texas; distribution of laboratory confirmed cases and the arthropod reservoirs	Case	1950	Texas USA	USA	Microscopy			O. turicata	Unknown	100			1942-1949
Ece S. Güner	A novel, fast-growing Borrelia sp. isolated from the hard tick Hyalomma aegyptium in Turkey	Cross-section	2003	Istanbul Turkey	Turkey	Microscopy	Culture	PCR	Hyalomma aegyptium	new		tortoises (Testudo graeca)		2000
Ece S. Güner	Borrelia turcica sp. nov., isolated from the hard tick Hyalomma aegyptium in Turkey	Cross-section	2004	Istanbul Turkey	Turkey	Microscopy	PCR		Hyalomma aegyptium	Turcica nov. (new, IST7T)		tortoises (Testudo graeca)		2000
Edell, T. A.	Tick-borne relapsing fever in Colorado. Historical review and report of cases	Case	1979	Colorado USA	USA	Microscopy				Unknown	3		Denver General Hospital	1977	22.7	(10-32)	1	2	2	chills, myalgia, and photophobia		Penicillin, Tetracycline		3	0			1	33.3
Edwards, M. J.	A 4-Yr Survey of the Range of Ticks and Tick-Borne Pathogens in the Lehigh Valley Region of Eastern Pennsylvania	Cross-section	2019	Pennsylvania USA	USA	PCR			I. scapularis	Miyamotoi				2015-2018					0.3
Egizi, A.	A historical snapshot of Ixodes scapularis-borne pathogens in New Jersey ticks reflects a changing disease landscape	Cross-section	2018	New Jersey USA	USA	PCR			I. scapularis	Miyamotoi		White-tailed deer		2002							2.7 (Ticks)
Ehounoud, C. B.	Multiple Pathogens Including Potential New Species in Tick Vectors in Côte d’Ivoire	Cross-section	2016	Côte d’Ivoire	Côte d’Ivoire	PCR			Amblyomma variegatum	Candidatus Borrelia africana, Candidatus Borrelia ivorensis											1 (ivorensis), 0.6 (africana)
Ehounoud, C. B.	Bacterial arthropod-borne diseases in West Africa	Review	2017		Africa
Eickhoff, C.	Tickborne diseases other than Lyme in the United States	Review	2017
Eisen, L.	Pathogen transmission in relation to duration of attachment by Ixodes scapularis ticks	Review	2018
Eisen, R. J.	County-Scale Distribution of Ixodes scapularis and Ixodes pacificus (Acari: Ixodidae) in the Continental United States	Review	2015		USA				I. scapularis, I. pacificus
Eisen, R. J.	The Blacklegged Tick, Ixodes scapularis: An Increasing Public Health Concern	Review	2018
Eisen, R. J.	Tick-Borne Zoonoses in the United States: Persistent and Emerging Threats to Human Health	Review	2017
Eisenberg, S.	Tick-borne relapsing fever in the Judean hills, including a case with massive haematuria	Case	1968	Jerusalem Israel	Israel	Microscopy				Persica	5			1963	19		1	4	1	Headache, chills, vomiting, lower back pain, myalgia		Tetracycline		2	0						Haematuria
El-Bahnsawy, M. M.	Louse and tick borne relapsing fevers	Review	2012
Elbir, H.	Ubiquitous bacteria Borrelia crocidurae in Western African ticks Ornithodoros sonrai	Cross-section	2015	Mali, Senegal, Mauritania, Morocco	Mali, Senegal, Mauritania, Morocco	PCR			O. sonrai	Crocidurae
Elbir, H.	Multiplex Real-Time PCR Diagnostic of Relapsing Fevers in Africa	Cross-section	2013		Africa	PCR
Elbir, H.	Review article: Relapsing fever borreliae in Africa	Review	2013
Eldin, C.	Values of diagnostic tests for the various species of spirochetes	Review	2019
Eldin, C.	Update on Tick-Borne Bacterial Diseases in Travelers	Review	2018
Embers, M. E.	Immune resistance by relapsing fever spirochetes	Review	2012
Emily Scrivens Aviles	Tick- borne relapsing fever	Case	2020	Oregon (central)	Oregon	Microscopy	Serology			Hermsii	1		unknown		58		0	1		sweats, rigours, diarrhoea, fatigue		doxycycline	200mg 10d	1	0			1	100
Emily Snavely	The Brief Case: Tick-Borne Relapsing Fever in a Returned Traveler	Case	2020	Jordan	Utah	Microscopy	PCR		Tholozani	Persica	1		unknown		37		0	1		headaches, myalgia, and chills		doxycycline	200mg 10d	1
Emma L. Gillingham	Ticks on the Channel Islands and implications for public health	Cross-section	2020	Channel Islands	Channel Islands	PCR			I. ricinus	None so far				2016
Enayati, A. A.	First records of ornithodoros sp. soft ticks from an endemic relapsing fever region in northern Iran	Cross-section	2012	Mazandaran province Iran	Iran				O. tholozani, O. lahorensis			sheep (lahorensis)		2008-2009
Escudero-Nieto, R.	Diseases produced by Borrelia	Review	2005
Eshoo, M. W.	Broad-Range Survey of Tick-Borne Pathogens in Southern Germany Reveals a High Prevalence of Babesia microti and a Diversity of Other Tick-Borne Pathogens	Cross-section	2014	Constance Germany	Germany	PCR			I. ricinus	Miyamotoi				2009							1.8 (ticks)
Espinoza, H.	Relapsing fever in New Mexico: report of two cases	Case	1977	New Mexico USA	USA	Animal inoculation			O. hermsii	Unknown	2			1976	42	(40-44)	1	1	2	Chills, headache, backache, nausea, vomiting, tachycardia, asthenia		Tetracycline, penicillin		2	0			0	0
Esteve-Gasent, M. D.	Serological detection of Tick-Borne Relapsing Fever in Texan domestic dogs	Cross-section	2017	Texas USA	Texas USA	Serology				Turicatae		Dogs		2011-2012							1.99 (dogs)
Estrada-Peña, A.	Reservoir and vector evolutionary pressures shaped the adaptation of Borrelia	Review	2018
Estrada-Peña, A.	Ticks feeding on humans: A review of records on human-biting Ixodoidea with special reference to pathogen transmission	Review	1999
European Food Safety Authority (EFSA)	Scientific Opinion on Geographic Distribution of Tick-borne Infections and their Vectors in Europe and the other Regions of the Mediterranean Basin	Review	2010
Evans, N. J.	Fatal borreliosis in bat caused by relapsing fever spirochete, United Kingdom	Cross-section	2009	Mevagissy England	England	PCR				New?		Bat		2008
Evans, T. G.	NON-SEASONAL RELAPSING FEVER IN UTAH	Case	1992	Utah USA	USA	Microscopy				Unknown	1			1990	40		0	1	3	Chills, weakness, myalgia, fatigue		Tetracycline	1g 7d	1	0			0	0
Eyckmans, L.	Relapsing fevers	Review	1988
Faccini-Martinez, Alvaro A.	Regarding Tick-Borne Relapsing Fever in the Americas; Some Historical Aspects of a Forgotten Disease in Colombia	Review	2016	South America	South America
Fall, A. L.	Child fever in tropical area: don't forget Borreliosis	Case	2006	Senegal	Senegal	Microscopy				Unknown	1		hôpital Aristide-Le-Dantec	2006	5		0	1	3	convulsions tonicocloniques, frissons, sueurs, céphalées, douleurs abdominales, vomissements		Penicillin, ciprofloxacin		1	0			0	0
Fall, Ndeye Safietou	Detection of Borrelia crocidurae in a vaginal swab after miscarriage, rural Senegal, Western Africa	Case	2019	Dielmo, Ndiop, Niakhar Senegal	Senegal	PCR				Crocidurae	1			2016-2017																1	Abortion (12 week)
Faulde, M.	Public health pests: Arthropods and rodents as causative disease agents as well as reservoirs and vectors of pathogens	Review	2014		Germany
Fedorova, N.	Remarkable diversity of tick or mammalian-associated Borreliae in the metropolitan San Francisco Bay Area, California	Cross-section	2014	San Francisco Bay California USA	USA	PCR			I. pacificus	Miyamotoi, new? (R57)		Roof rat (rattus rattus)		2009-2012							0.4 (ticks)
Felder, H.	Borrelia hermsii relapsing fever	Case	2014	Washington USA	USA	Microscopy	Serology			Hermsii	1				49		1	0		Headache, myalgia		Ciprofloxacin		1	0			0	0		Thrombocytopenia
Feldman, K. A.	Tick-borne relapsing fever in Clark County, Nevada, October 2000	Case	2001	Clark County Nevada USA	USA	Microscopy	Serology			Hermsii	5			2000
Felsenfeld, O.	BORRELIAE, HUMAN RELAPSING FEVER, AND PARASITE-VECTOR-HOST	Review	1965
Felsenfeld, O.	Borrelia: strains, vectors, human and animal borreliosis	Review	1971
Fibeger, E. A.	Larval tick infestation: A case report and review of tick-borne disease	Review	2008
Fiecek, B.	Borrelia miyamotoi - new etiologic agent of neuroborreliosis?	Review	2017							Miyamotoi
Fihn, S.	Tick-borne relapsing fever in the Pacific Northwest: An underdiagnosed illness?	Case	1980	Oregon, Washington, Idaho USA	USA	Microscopy				Unknown	30			1965-1978	24.6		11	19	(0-4)	chills, sweating, malaise, anorexia, myalgia, cough, headache, splenomegaly		Tetracycline, Penicillin		15	2	7	0	4	26.7	1	Neonatal death
Fingerle, V.	Candidatus Borrelia kalaharica Detected from a Febrile Traveller Returning to Germany from Vacation in Southern Africa	Case	2016	South Africa, Botswana, Zimbabwe, Namibia	Germany	Microscopy	PCR			Candidatus B. kalaharica	1		Ludwig Maximilians-University in Munich		26		1	0				doxycycline	200mg	1	0			1	100
Fiorito, T.	Utility of borrelia miyamotoi polymerase chain reaction in Rhode island: A case series	Retrospective and case	2016	Long Island NY, USA	New York USA	PCR				Miyamotoi	18		South CountyHospital	2014-2015								doxycycline, Penicillin		12
Fischer, Robert J.	Identical Strains ofBorrelia hermsiiin Mammal and Bird	Cross-section	2009	Lake County Montana USA	USA	Microscopy	Animal inoculation	PCR		Hermsii		pine squirrel (Tamiasciurus hudsonicus)		2008
Fisher, D. W.	Tick-borne relapsing fever: a case report	Case	1947	San Bernardino County California USA	USA	Microscopy				Unknown	1			1943	34		0	1	2	Aches, headache, chills, ikterus, tachycardia		Arsenicals		1	0			0	0
Flanigan, T. P.	Relapsing fever in the US Virgin Islands: a previously unrecognized focus of infection	Case	1991	US virgin islands USA	USA	Microscopy				Hermsii	1			1987	24		0	1	6	chills,headache, myalgias, arthralgias, fatigue		Tetracycline	2g 14d	1	0			0	0
Floch, J. J.	[Relapsing fever in Burundi. First case observed since 30 years]	Case	1990	Kamenge Burundi	Burundi	Microscopy				Unknown (Duttoni?)	1			1990	15		0	1		Aches, asthenia, vomiting, abdominal pain
Fong, I. W.	Emergence of New Tickborne Infections	Review	2017
Fonville, M.	Human Exposure to Tickborne Relapsing Fever Spirochete Borreliamiyamotoi, the Netherlands	Cross-section	2014	Netherland	Netherland	PCR			I. ricinus	Miyamotoi				2012
Forrester, J. D.	Tickborne Relapsing Fever — United States, 1990–2011	Review	2015		USA
Fotso Fotso, A.	Blood-Borne Candidatus Borrelia algerica in a Patient with Prolonged Fever in Oran, Algeria	Case	2015	Oran Algeria	Algeria	PCR				Candidatus borrelia algerica	1			2012
Fotso, A. F.	Monoclonal antibodies for the diagnosis of borrelia crocidurae	Review	2016
Fotso, A. F.	Laboratory Diagnosis of Tick-Borne African Relapsing Fevers: Latest Developments	Cross-section	2015		Africa
Fraenkel, Carl-Johan	Determination of novel Borrelia genospecies in Swedish Ixodes ricinus ticks	Cross-section	2002	Sweeden	Sweeden	PCR			I. ricinus	New? (Miyamotoi like)				1999
Francıs, Edward	Longevity of the Tick Ornithodoros turicata and of Spirochaeta recurrentis within This Tick	Cross-section	1938
Fritz, C. L.	Serologic evidence for Borrelia hermsii Infection in rodents on federally owned recreational areas in California	Cross-section	2013	California USA	USA	Serology				Hermsii		Rodents		2006-2008
Fritz, C. L.	Isolation and characterization of Borrelia hermsii associated with two foci of tick-borne relapsing fever in California	Case	2004	California USA	USA	Microscopy	Serology	PCR		Hermsii	12			1996-1998	25	(2-53)	4	8	(1-4)
Fritzen, C. M.	Infection Prevalences of Common Tick-borne Pathogens in Adult Lone Star Ticks (Amblyomma americanum) and American Dog Ticks (Dermacentor variabilis) in Kentucky	Cross-section	2011	Kentucky USA	USA	PCR			Amblyomma americanum	Lonestari				2007-2008
Fryxell, Rebecca T. Trout	Survey of Borreliae in ticks, canines, and white-tailed deer from Arkansas, U.S.A	Cross-section	2012	Arkansas USA	USA	PCR			Amblyomma americanum, Amblyomma maculatum, Dermacentor variabilis, Ixodes scapularis, Rhipicephalus sanguineus	Lonestari		Canines, white-tailed deer		2006-2008
Fuchs, I.	Relapsing Fever: Diagnosis Thanks to a Vigilant Hematology Laboratory	Case	2015	South Israel	Israel	Microscopy				Unknown	3				15	(2-31)	2	1		irritability, reduced appetite, petechial rash, muscle ache, vomiting		Erythromycin, doxycycline	750mg 10d, 100-200mg 7-10d	3	0			0	0		Anemia, Thrombocytopenia
Fuchs, P. C.	Neonatal relapsing fever due to transplacental transmission of Borrelia	Case	1969	Deschutes County Oregon USA	USA	Microscopy				Unknown	2				11	(0-22)	1	1				Tetracycline	1g	2	1			0	0	1	Neonatal meninngitis, neonatal death
Fukunaga, M.	Detection of Borrelia duttonii, a tick-borne relapsing fever agent in central Tanzania, within ticks by flagellin gene-based nested polymerase chain reaction	Cross-section	2001	Mvumi Tanzania	Tanzania	PCR			O. porcinus	Duttonii			Mvumi Hospital
Fukunaga, M.	Genetic and Phenotypic Analysis of Borrelia miyamotoi sp. nov., Isolated from the Ixodid Tick Ixodes persulcatus, the Vector for Lyme Disease in Japan	Cross-section	1995	Hokkaido Japan	Japan	PCR			I. persulcatus	Miyamotoi (sp nov)
Fukunaga, M.	Phylogenetic Analysis of Borrelia Species Based on Flagellin Gene Sequences and Its Application for Molecular Typing of Lyme Disease Borreliae	Review and cross-section	1996
Furuno, K.	Epidemiological study of relapsing fever borreliae detected in Haemaphysalis ticks and wild animals in the western part of Japan	Cross-section	2017	Wakayama, Yamaguchi Japan	Japan	PCR			Haemaphysalis flava, Haemaphysalis formosensis, Haemaphysalis kitaokai, Haemaphysalis longicornis, Haemaphysalis megaspinosa	Unknown		wild boar, sika deer		2014-2015
G. Tordini	Relapsing fever in a traveller from Senegal: determination of Borrelia species using molecular methods	Case	2006	Senegal	Siena Italy	Microscopy	PCR			Crocidurae			University of Siena		39			1		chills, headache, arthralgia and myalgia		doxycycline	7d	1	0			0	0
Gabriele-Rivet, V.	Different ecological niches for ticks of public health significance in Canada	Cross-section	2015	New Brunswick Canada	Canada	PCR			I. scapularis	None found (Miyamotoi)				2014
Gage, K. L.	Isolation and characterization of Borrelia parkeri in Ornithodoros parkeri (Ixodida : Argasidae) collected in Colorado	Cross-section	2001	Moffat County Colorado USA	USA	PCR			O. parkeri	Parkeri				1995
Gage, Kenneth L.	Nonviral vector-borne zoonoses associated with mammals in the United States	Review	1995
Gaither, M.	Where Are the Ticks? Solving the Mystery of a Tickborne Relapsing Fever Outbreak at a Youth Camp	Case	2016	Coconino County Arizona USA	USA					Hermsii	11			2014						chills, body aches
Gallien, S.	Borreliosis: A rare and alternative diagnosis in travellers' febrile illness	Case	2007	Mali	France	Microscopy				Unknown	1				45		0	1		chills and headache		doxycycline	200mg 14d	1	0			0	0		Thrombocytopenia
Gambles, R. M.	Relapsing fever in Cyprus	Case	1948	Cyprus	Cyprus	Microscopy			O. tholozani	Unknown	98			1939-1943
Gangaidzo, I. T.	Forgotten diseases: relapsing fever	Review	2004
Garcia-Soler, P.	Severe Jarisch-Herxheimer reaction in tick-borne relapsing fever. [Spanish]	Case	2011	Malaga Spain	Spain	Microscopy	PCR			Hispanica	1				12		1	0		Headache, vomiting, back pain		doxycycline, Ceftriaxone	21d	1	0			1	100		Thrombocytopenia
Gary P. Wormser	Update and Commentary on Four Emerging Tick-Borne Infections: Ehrlichia muris-like Agent, Borrelia miyamotoi, Deer Tick Virus, Heartland Virus, and Whether Ticks Play a Role in Transmission of Bartonella henselae	Review	2015							Miyamotoi
GE Davis	The endemic relapsing fevers	Review	1955
Gear, J. H. S.	Tropical thrombophlebitis. The role of relapsing fever in its causation	Case and review	1975	Rhodesia Zimbabwe	Zimbabwe	Microscopy			O. moubata	Duttoni	12			1939																	Thrombophlebitis
Geigy, R.	Studies on strains of African relapsing fever from Tanganyika	Cohort	1956	Ulanga-Distrikt Tanzania	Tanzania				O. moubata	Duttoni				1949, 1954
Geigy, R.	Research on the epidemiology of African relapsing fever in Tanganyika	Cross-section	1955	Tanzania	Tanzania				O. moubata	Duttoni				1954
Georgiev, V. S.	Tick-Borne Bacterial, Rickettsial, Spirochetal, and Protozoal Diseases	Review	2009
Gétaz, L.	Diseases transmitted by ticks locally and abroad	Review	2012
Ghafar, A.	Bovine ticks harbour a diverse array of microorganisms in Pakistan	Cross-section	2020	Pakistan	Pakistan	PCR			R. microplus, Hyalomma anatolicum	Unknown		Buffalo, cattle		2017
Gholkar, N.	Borrelia hermsii (relapsing fever)	Case	2013	California USA	USA	Microscopy	Serology			Hermsii	2				13		1	1		headache, chills, malaise		doxycycline		2	0			0	0
Gil, H.	Identification of a new Borrelia species among small mammals in areas of Northern Spain where lyme disease is endemic	Cross-section	2005	Basque Country Spain	Spain	PCR			I. ricinus	new (R57)		A. sylvaticus, C. glareolus, Crocidura russula		1998-2000							8.2
Gill, J. S.	Novel relapsing fever spirochete in bat tick	Cross-section	2008	Jones County Iowa USA	USA	PCR			Carios kelleyi	New? (Carios spiro)				2005
Gillingham, E. L.	The Unexpected Holiday Souvenir: The Public Health Risk to UK Travellers from Ticks Acquired Overseas	Cross-section	2020		England				Amblyomma spp (americanum, cajennense s.l.), dermacentor spp (andersoni, auratus, marginatus, variablis), Haemaphysalis hystricis, Hyalomma spp (lusitanicum, truncatum), Ixodes spp (holocyclus, pacificus, hexagonus)	Unknown				2006-2018
Gleim, E. R.	Factors associated with tick bites and pathogen prevalence in ticks parasitizing humans in Georgia, USA	Cross-section	2016	Georgia USA	USA	PCR			Amblyomma americanum	Lonestari				2005-2006							0.8 (ticks)
Goddard, J.	Infectious Diseases and Arthropods, 3rd Edition	Review	2018
Godeluck, Bruno	A longitudinal survey of Borrelia crocidurae prevalence in rodents and insectivores in Senegal	Longitudinal study	1994	Richard Toll Senegal	Senegal	Microscopy				Crocidurae		rodents, insectivores (Arvicanthis niloticus, Mastomys huberti, Mus musculus, Musk shrew) = rats, mouse		1990-1992							16.9 (rodents, insectivores)
Gondard, M.	Upscaling the Surveillance of Tick-Borne Pathogens in the French Caribbean Islands	Cross-section	2020	Martinique France	France	PCR			R. microplus	New? (Tick457 - MK049847)											4.3 (ticks)
Goodman, R. L.	Borrelia in Boston	Case	1969	California, Nevada, Arizona or Utah USA	USA						1		Beth Israel Hospital	1967	26		1	0	3	myalgia, sweats, headache, chills, pruritus, sore throat, weakness		Tetracycline	2g 14d	1	0			0	0		uveitis
Goodrich, I.	Longitudinal Study of Bacterial Infectious Agents in a Community of Small Mammals in New Mexico	Longitudinal study	2020	Santa Fe County New Mexico USA	USA	PCR				Unknown		Sylvilagus sudubonii (rabbit)		2002-2004
Gordon C Cook	Manson's Tropical Diseases	Review	2003
Goutier, Sandrine	Borrelia crociduraeMeningoencephalitis, West Africa	Case	2013	Senegal	France	Microscopy	PCR	Serology		Crocidurae	4			2009-2011	41.5	(7-57)	1	3	(1-5)	Headache, asthenia, myalgia, neck stiffness, phonophobia, photophobia, dysarthria, dysmetria, drowsiness		Ceftriaxone, doxycycline	2g 14-21d, 200mg 10-21d	4	0			0	0		Meningitis, encephalitis
Gras, E.	Borrelia crocidurae tick-borne relapsing fever upon return from Senegal	Case	2019	Senegal	Senegal	Microscopy	PCR			Crocidurae	1				59		1	0	2	myalgia and headaches		doxycycline	200mg 7d	1	0			0	0
Graves, S. R.	Ixodes holocyclus Tick-Transmitted Human Pathogens in North-Eastern New South Wales, Australia	Cross-section	2016	Australia	Australia	PCR			Ixodes holocyclus	None found
Grech-Angelini, S.	Tick-borne pathogens in ticks (Acari: Ixodidae) collected from various domestic and wild hosts in Corsica (France), a Mediterranean island environment	Cross-section	2020	Corsica France	France	PCR			I. ricinus, Haemaphysalis punctata	Miyamotoi		Cattle		2014-2015							2 (ricinus), 13 (punctata)
Greig EDW	An Epidemic of Relapsing Fever in Edinburgh In 1843	Review	1943
Guang Xu	Human-Biting Ixodes Ticks and Pathogen Prevalence from California, Oregon, and Washington	Cross-section	2019	California, Oregon USA	Massachusetts USA	PCR			I. pacificus	Miyamotoi				2006-2017							1.05 (ticks)
Guberman, D.	Vector-borne infections: a hazard for adventure visitors to Israel	Review	1994		Israel
Guerrier, G.	Comparison of antibiotic regimens for treating louse-borne relapsing fever: A meta-analysis	Review	2011
Guglielmone, A. A.	Ticks (Ixodidae) on humans in South America	Review	2006
Gugliotta, Joseph L.	Meningoencephalitis fromBorrelia miyamotoiin an Immunocompromised Patient	Case	2013	New Jersey USA	USA	Microscopy	PCR			Miyamotoi	1			2012	80		1	0		confusion, difficulty hearing, confusion		Ceftriaxone, Penicillin	30d	1	0			1	100
Guiheneuf, E.	It is not always malaria: diagnosis of Borrelia recurrent fever on blood smear	Case	2018	Senegal	France	Microscopy	PCR			Crocidurae	1				44		0	1		vomiting, diarrhea, asthenia, headache, fever and chills		Penicillin	3g 10d	1	0			0	0
Guo, B. P.	Relapsing fever Borrelia binds to neolacto glycans and mediates rosetting of human erythrocytes	Cross-section	2009
Guzmán-Cornejo, C.	The soft ticks (Parasitiformes: Ixodida: Argasidae) of Mexico: species, hosts, and geographical distribution	Reveiw	2019	Mexico	Mexico
Hall, J. L.	Use of Mass-Participation Outdoor Events to Assess Human Exposure to Tickborne Pathogens	Cross-section	2017	Scotland	Scotland	PCR			I. ricinus	Miyamotoi				2014
Halperin, J. J.	The human borreliosis: Lyme neuroborreliosis and relapsing fever	Review	2018
Halperin, J. J.	The human borreliosis: Lyme neuroborreliosis and relapsing fever	Review	2014
Halperin, T.	Detection of relapsing fever in human blood samples from Israel using PCR targeting the glycerophosphodiester phosphodiesterase (GlpQ) gene	Case	2006	Israel	Israel	Microscopy	PCR		O. tholozani	Persica	21			2002-2003
Hamilton, J. B.	Ocular complications in relapsing fever	Case	1943	Western Desert Egypt, Tobruk Libya	Egypt, Libya					Unknown	9		7th Australian General Hospital	1941-1942	29.5	(23-39)	0	9													Acute Iridocyclitis, Chronic Cyclitis and Encephalitis, Facial Paralysis, Encephalitis with Headache
Han, S.	Seasonality of acarological risk of exposure to Borrelia miyamotoi from questing life stages of Ixodes scapularis collected from Wisconsin and Massachusetts, USA	Cross-section	2020	Fort McCoy Wisconsin, Cape Cod Massachusetts USA	Wisconsin, Massachusetts USA	PCR			I. scapularis	Miyamotoi				2010-2012
Han, S. W.	First Report of Newly Identified Ornithodoros Species in the Republic of Korea	Cross-section	2020	South Corea	South Corea	PCR			O. sawaii, other Ornithodoros spp	None so far		migratory birds (L. crassirostris, H. monorhis)		2017-2018
Hardy, Anne	Relapsing fever	Review	1993
Hashavya, S.	Tickborne Relapsing Fever, Jerusalem, Israel, 2004–2018	Case	2020	Jerusalem Israel	Israel	Microscopy	PCR			Persica	92			2004-2018	21.3	(3-70)	17	75	1.71 (children), 0.67 (adults), (4 in 4 children)	Abdominal pain, vomiting, diarrhea, myalgia, malaise, rash, hepato- splenomegalie		doxycycline, azithromycin		86	0	6	0	19	20.7
Hasin, T.	Postexposure treatment with doxycycline for the prevention of tick-borne relapsing fever	RCT	2006	Israel	Israel	Microscopy	PCR			Unknown												Doxycycline	200mg
Heerdink, G.	A patient with fever following a visit to the tropics: Tick-borne relapsing fever discovered in a thick blood smear preparation	Case	2006	Guatemala or Belize	Netherland	Microscopy				Unknown	1				26		1	0		chills, myalgia, nausea		Doxycycline	100mg 7d	1	0			0	0
Heglasová, I.	Ticks, fleas and rodent-hosts analyzed for the presence of Borrelia miyamotoi in Slovakia: the first record of Borrelia miyamotoi in a Haemaphysalis inermis tick	Cross-section	2020	Košice, Čermeľ, Hrhov Slovakia	Slovakia	PCR			I. ricinus, Haemaphysalis inermis	Miyamotoi		Common vole (M. arvalis) = Feldmaus		2014-2016
Heida, J.	Meningitis due to infection with Borrelia hispanica	Case	2019	Morocco	Unknown	PCR				Hispanica	1				20		1	0		headache and vomiting		Ceftriaxone	14d	1	0
Heisch, R. B.	On a spirochaete isolated from Ornithodoros graingeri	Cross-section	1953
Henderson W.	On some of the characters which distinguish the fever at present epidemic from typhus fever	Review	1844
Hepner, S.	Population structure of Borrelia turcica from Greece and Turkey	Cross-section	2020	Serres Greece, Izmir Turkey	Greece, Turkey	PCR			Hyalomma aegyptium	Turcica		wild tortoises		2000, 2017-2018							38.6 (ticks by borrelia)
Herms, W. B.	VECTOR POTENTIALITIES WITH RESPECT TO THE SPREAD OF INSECT-BORNE DISEASES OF MAN IN CALIFORNIA	Review	1947
Herms, W. B.	Tick transmission of california relapsing fever	Review	1935
Herrero, J. A.	Borrelia infections: Lyme disease and recurrent fever	Review	2010
Heylen, D.	Pathogen communities of songbird-derived ticks in Europe’s low countries	Cross-section	2017	Netherland, Belgium	Netherland, Belgium	PCR			I. ricinus	Miyamotoi		Turdus merula, Turdus philomelos, Phylloscopus collybita (songbirds)		2012-2014							1 (ticks)
Hoekstra, K.	Elevated troponin and Jarish-Herxheimer reaction in tick borne relapsing fever	Case	2011	Whatcom County Washington USA	USA	Microscopy				Hermsii	1				75		1	0		Myalgia, diarrhea		levofloxacin, ertapenem, ciprofloxacin		1	0						Thrombocytopenia, elevetad transaminase, Angina with Troponinemia
Hojgaard, A.	Evaluation of a novel multiplex PCR amplicon sequencing assay for detection of human pathogens in Ixodes ticks	Cohort	2020		USA	PCR
Holzer, B. R.	Tick borne diseases	Review	2005
Honig, V.	Broad-range survey of vector-borne pathogens and tick host identification of Ixodes ricinus from Southern Czech Republic	Cross-section	2017	Czech Republic	Czech Republic	PCR			I. ricinus	Miyamotoi				2010							2.1 (ticks)
Hoogstraal, H.	Changing patterns of tickborne diseases in modern society	Review	1981
Hoogstraal, H.	Ticks and spirochetes	Review	1979
Hoornstra, D.	Borrelia miyamotoi disease in an immunocompetent patient, Western Europe	Case	2018	Netherland	Netherland	Serology	PCR		I. ricinus	Miyamotoi	1				72		1	0		myalgia, arthralgia, headache, erythematous lesion, weight loss				0
Horton, J. M.	The spectrum of relapsing fever in the Rocky Mountains	Case	1985	Colorado USA	USA	Microscopy	Animal inoculation			Unknown	24			1944-1982	21.5	(0-50)	9	13	(0-6)	diarrhea, myalgias, and chills		Tetracycline, Erythromycin, doxycycline, penicillin		21	0	2	0	7	33	2	thrombocytopenia, endophthalmitis, meningitis, erythema multiforme,abortion, in-utero infection
Horton, J. M.	Relapsing Fever Caused by Borrelia Species	Review	2014
Hosseini-Chegeni, A.	The updated list of ticks (Acari: Ixodidae &amp; Argasidae) occurring in Iran with a key to the identification of species	Review and cross-section	2019	Iran	Iran				O. erraticus, O. tartakovskyi, O. tholozani	Microti, latyschevi, persica		Rodents, hedgehog, toad, birds, cattle, camel, human
Hosseini-Chegeni, A.	Molecular detection of Borrelia anserina in Argas persicus (Acari: Argasidae) ticks collected from Lorestan province, west of Iran	Cross-section	2017	Lorestan province Iran	Iran	PCR			Argas persicus	Anserina
Hosseini-Chegeni, A.	A new record of Ornithodoros (Pavlovskyella) verrucosus (Acari: Argasidae) from a porcupine burrow in western Iran	Cross-section	2019	Lorestan province Iran	Iran	PCR			O. (Pavlovskyella) verrucosus
Houmansadr, F.	Development of a loop-mediated isothermal amplification (LAMP) assay for detection of relapsing fever borreliae	Cohort	2020		Iran	PCR
Hovette, P.	[Value of Quantitative Buffy Coat (QBC) in borreliasis-malaria co-infection]	Cross-section	2001
Hu, L. T.	Case 24-2015: A 28-Year-Old Pregnant Woman with Fever, Chills, Headache, and Fatigue	Case	2015	Massachusetts USA	USA	PCR				Miyamotoi	1		Massachusetts General Hospital	2015	28		1	0		chills, headache, and fatigue		Ceftriaxone	28d	1	0			0	0	1
Hubálek, Z.	Systematic Survey of Zoonotic and Sapronotic Microbial Agents	Review	2011
Hui-Ju, Han	Pathogenic New World Relapsing Fever Borrelia in a Myotis Bat, Eastern China, 2015	Cross-section	2020	Shandong Province China	China	PCR				Candidatus B. fainii		M. ricketti (bat)		2015
Hulínská, D.	Phenotypic and genotypic analysis ofBorrelia spp. isolated fromIxodes ricinus ticks by using electrophoretic chips and real-time polymerase chain reaction	Cohort	2007	Czech Republic, Magnitogorsk (Russia)	Czech Republic, Rusisa	PCR				Miyamotoi				2003-2005							0.5 (ticks)
Hussein, H.	Tick-borne relapsing fever in pregnancy	Case	2014	British Columbia Canada	Canada	Microscopy	PCR			Hermsii	1			2012	34		1	0		chills, nausea, vomiting and myalgia		Erythromycin, Ceftriaxone	14d	1	0			1	100	1	Anemia, Thrombocytopenia
Ilsley, M. L.	Relapsing fever probably caused by Borrelia duttonii	Case	1952	California USA	USA	Microscopy				Unknown (duttonii?)	1			1951	22		0	1		Chills, headache, anorexia, abdominal pain, arthralgia and chest pain		Penicillin	5d	1	0			0	0
Inci, A.	Tick-Borne Diseases in Turkey: A Review Based on One Health Perspective	Review	2016		Turkey
Jaenson, T. G. T.	First records of tick-borne pathogens in populations of the taiga tick Ixodes persulcatus in Sweden	Cross-section	2019	Sweeden	Sweeden	PCR			I. persulcatus, I. ricinus	None so far (Miyamotoi searched)				2015-2016
Jaenson, T. G. T.	First evidence of established populations of the taiga tick Ixodes persulcatus (Acari: Ixodidae) in Sweden	Cross-section	2016	Sweeden	Sweeden	PCR			I. ricinus, I. persulcatus	None so far				2015
Jahfari, S.	Molecular Detection of Tick-Borne Pathogens in Humans with Tick Bites and Erythema Migrans, in the Netherlands	Case	2016	Netherland	Netherland	PCR			I. ricinus	Miyamotoi	1			2007-2008	42		0	1			2.3 (Tick with B.), 0.2 (Patients)	doxycycline	100mg 10d	1	0
Jahfari, S.	Melting pot of tick-borne zoonoses: the European hedgehog contributes to the maintenance of various tick-borne diseases in natural cycles urban and suburban areas	Cross-section	2017	Belgium	Belgium	PCR			I. hexagonus, I. ricinus	Miyamotoi		Hedgehogs		2014-2015							1.5 (hexagonus), 4.2 (ricinus)
Janbakhsh, B.	The nature of sporadic cases of relapsing fever in Kazeroun area, southern Iran	Cross-section	1977	Kazeroun rural area Iran	Iran	Animal inoculation			O. erraticus	Unknown (microti?)		Gerbil (Rennmaus)
Jasik, K. P.	Congenital Tick Borne Diseases: Is This An Alternative Route of Transmission of Tick-Borne Pathogens In Mammals?	Review	2015
Jean-François Cosson	Genetic characterization of the human relapsing fever spirochete Borrelia miyamotoi in vectors and animal reservoirs of Lyme disease spirochetes in France	Cross-section	2014	Ardennes FR	France	PCR			I. ricinus	Miyamotoi		Bank voles (Myodes glareolus) = Rötelmaus
Jean-François Trape	THE SPREAD OF TICK-BORNE BORRELIOSIS IN WEST AFRICA AND ITS RELATIONSHIP TO SUB-SAHARAN DROUGHT	Prospective	1996	Senegal (not Savanna)	Senegal	Microscopy			Alectorobius sonrai	Crocidurae	24			1990-1992		(1-52)
Jean-François Trape	The Epidemiology and Geographic Distribution of Relapsing Fever Borreliosis in West and North Africa, with a Review of the Ornithodoros erraticus Complex (Acari: Ixodida)	Cross-section	2013	Africa, Spain	Senegal	PCR			Multiple	Multiple
Jefferson M. Jones	Tick-Borne Relapsing Fever Outbreak among a High School Football Team at an Outdoor Education Camping Trip, Arizona, 2014	Case	2016	Arizona	Arizona	Microscopy	Culture		Hermsii	Hermsii	10		Arizona Hospital	2014	19	(15-33)	0	10		chills, myalgia, and headache		doxycycline	200mg 10d	8	0			0	0
Jensenius, M.	Threats to international travellers posed by tick-borne diseases	Review	2006
Jensenius, Mogens	Acute and Potentially Life-Threatening Tropical Diseases in Western Travelers—A GeoSentinel Multicenter Study, 1996–2011	Case	2013	Middle East, North Africa, Sub-Saharan Africa	Middle East, North Africa, Sub-Saharan Africa	Microscopy	PCR			Unknown	7			1996-2011	39	(21-62)	2	5
JEOMHEE MUN	Detection of a Borrelia miyamotoi Sensu Lato Relapsing-Fever Group Spirochete from Ixodes pacificus in California	Cross-section	2006	California	California	PCR			I. pacificus	Miyamotoi				2000-2001
Jobe, D. A.	Borrelia miyamotoi Infection in Patients from Upper Midwestern United States, 2014-2015	Case	2016	La Crosse, Wisconsin, USA	Wisconsin USA	PCR	Serology		I. scapularis	Miyamotoi	7			2014-2015	51	(3-70)	6	1
Johnson, R. C.	Borrelia coriaceae sp. nov.: Putative Agent of Epizootic Bovine Abortion	Cross-section	1987	Unknown	USA	PCR			O. coriaceus	Coriaceae sp. Nov.
Johnson, T. L.	Host associations and genomic diversity of Borrelia hermsii in an endemic focus of tick-borne relapsing fever in western North America	Cross-section	2016	Flathead Valley Montana USA	USA	PCR	Animal inoculation	Serology	O. hermsii	Hermsii		P. maniculatus (deer mouse), T. hudsonicus (pine squirrel), Microtus sp., T. ruficaudus, T. amoenus, G. sabrinus, Z. princeps, Sorex sp., S. columbianus		2008-2010							23.7 (total animals)
Johnson, T. L.	Prevalence and distribution of seven human pathogens in host-seeking Ixodes scapularis (Acari: Ixodidae) nymphs in Minnesota, USA	Cross-section	2018	Minnesota USA	USA	PCR			I. scapularis	Miyamotoi				2015							1.05 (ticks)
Johnson, T. L.	Modeling Relapsing Disease Dynamics in a Host-Vector Community	Cross-section	2016
Jones, J. M.	Tickborne Relapsing Fever Outbreak at an Outdoor Education Camp — Arizona, 2014	Case	2015	Coconino County Arizona USA	USA	Microscopy				Hermsii	11			2014		15-33				headache, myalgias, arthralgias		doxycycline	200mg 7-10d	8	0	3	0				Thrombocytopenia, elevated transaminases
Jongen, V. H. W. M.	Tick-borne relapsing fever and pregnancy outcome in rural Tanzania	Case	1997	Tabora Tanzania	Tanzania	Microscopy				Unknown	137			1985-1995			137	0				Penicillin, Erythromycin, Tetracycline		103	2			2	1.94	137	Abortion (4), Stillborn (20), Perinatal mortality 436/1000 births
Joppe W R Hovius	A case of meningoencephalitis by the relapsing fever spirochaete Borrelia miyamotoi in Europe	Case	2013	Netherland	Netherland	Serology	PCR		I. ricinus	Miyamotoi	1			2012	70		0	1		lethargy, memory deficits, and a disturbed gait		Ceftriaxone	2g 14d	1	0			0	0
Julia Geller	Detection and Genetic Characterization of Relapsing Fever Spirochete Borrelia miyamotoiin Estonian Ticks	Cross-section	2012	Estonia	Estonia	PCR			I. ricinus, I. persulcatus	Miyamotoi				2008-2010
Jyotsna S. Shah	Line Immunoblot Assay for Tick-Borne Relapsing Fever and Findings in Patient Sera from Australia, Ukraine and the USA	Retrospective	2019	Unknown	USA
K. M. HANSFORD	Borrelia miyamotoi in host-seeking Ixodes ricinus ticks in England	Cross-section	2014	Salisbury, New Forest, Dartmoor En	England	PCR			I. ricinus	Miyamotoi				2009-2013
Kadkhoda, K.	Human seroprevalence of Borrelia miyamotoi in Manitoba, Canada, in 2011-2014: a cross-sectional study	Cross-section	2017	Manitoba Canada	Canada	Serology				Miyamotoi	24			2011-2014
Kaenkan, W.	Reptile-associated Borrelia spp. In Amblyomma ticks, Thailand	Cross-section	2020	Thailand	Thailand	PCR			Amblyomma spp (varanese, helvolum, geoemydae)	New? PTN177, PTN926, NWT72, STN2, STN3, STN357, SSK18, PK34, PK37, MK462223		Water monitor (A. varanese, helvolum), Bengal monitor (A. varanese), Burmese python (A. varanese), elongated tortoise (geoemydae)		2014-2018
Kahlig, Pascal	Louse-borne relapsing fever—A systematic review and analysis of the literature: Part 1—Epidemiology and diagnostic aspects	Review	2021
Kahlig, Pascal	Louse-borne relapsing fever—A systematic review and analysis of the literature: Part 2—Mortality, Jarisch–Herxheimer reaction, impact on pregnancy	Review	2021
Kahouli, S.	Relapsing fever in a Moroccan man	Case	2018	Morocco	Morocco	Microscopy				Unknown	1				54		0	1	2	Asthenia, myalgia, arthralgia, headache, nausea		doxycycline	100mg 10d	1	0			0	0		ASAT= 125 UI/L, ALAT = 204 UI/L
Kalmár, Z.	Borrelia spp. in small mammals in Romania	Cross-section	2019	Romania	Romania	PCR				Miyamotoi		Apodemus flavicollis, Myodes glareolus (rodent)		2010-2011							0.5 (rodents with B.)
Kalmár, Z.	Borrelia miyamotoi and Candidatus Neoehrlichia mikurensis in Ixodes ricinus Ticks, Romania	Cross-section	2016	Romania	Romania	PCR			I. ricinus	Miyamotoi
Kalmár, Z.	Multiple Tick-Borne Pathogens in Ixodes ricinus Ticks Collected from Humans in Romania	Cross-section	2020	Cluj County Romania	Romania	PCR			I. ricinus	Miyamotoi				2013-2015							1.53 (Ticks)
Kassiri, H.	The epidemiology of tick-borne relapsing fever in Bijar County, North-Western Iran	Case	2014	Kordestan Province Iran	Iran	Microscopy				Unknown	11			2007-2008						Chills, sweating, headache, abdominal pain, vomiting, cough, myalgia, photophobia, nervousness, arthralgia and nose bleeding					0		0
Kassiri, H.	The seven-year longitudinal study on relapsing fever borreliosis in Western Iran	Case	2014	Kurdistan Province Iran	Iran	Microscopy				Persica	138			2000-2006			58	70		chills, headache, sweating, abdominal pain, vomiting, myalgia, arthralgia, nervousness, cough, photophobia and nose bleeding
Katarzyna Kubiak	Questing Ixodes ricinus ticks (Acari, Ixodidae) as a vector of Borrelia burgdorferi sensu lato and Borrelia miyamotoi in an urban area of north‑eastern Poland	Cross-section	2019	Olsztyn PL	Poland	PCR			I. ricinus	Miyamotoi				2015
Kaul, S.	Relapsing Fever—Tick-Borne. Account of an Outbreak in J.&K. Force, India	Case	1949	Jammu India	India	Microscopy				Unknown	108			1948					(0-6)	Malaise, anorexia, weakness, headache, nausea, vomiting, pruritus		Penicillin, arsenicals
Kazemi-Moghaddam, V.	Rodent-borne and rodent-related diseases in Iran	Review	2019	Iran	Iran				Haemaphysalis spp, Ornithodoros spp, Hyalomma spp,Ixodes spp, Rhipicephalus bursa, Boophilus annulatus			Erinaceus concolor, Apodemus sylvaticus, Mus musculus, Crocidura sp.
Kelly, Ashley L.	First isolation of the relapsing fever spirochete, Borrelia herrnsii, from a domestic dog	Cross-section	2014	Washington USA	USA	PCR				Hermsii		Dog		2009
Kelly, Ashley L.	First isolation of the relapsing fever spirochete, Borrelia hermsii, from a domestic dog	Cross-section	2014	Washington USA	USA	PCR				Hermsii		Dog		2009
Kernif, T.	Emerging tick-borne bacterial pathogens	Review	2016
Keung, Y. K.	Borreliosis as a Cause of fever in a woman who recently returned from Saudi Arabia	Case	1995	Saudi Arabia	USA	Microscopy				Unknown	1				20		1	0		Diarrhea, chills, occasional rigors, chest pain, generalized body ache, headache		Doxycycline	200mg 10d	1	0			0	0		Thrombocytopenia
Khalil, G. M.	SEASONAL DYNAMICS OF ORNITHODOROS-ERRATICUS ACARI IXODOIDEA ARGASIDAE AND THE SPIROCHETE BORRELIA-CROCIDURAE IN EGYPT	Cross-section	1984	Abu Ghalib Egypt	Egypt	Microscopy			O. erraticus	Crocidurae		Nile grass rat (Arvicanthis n. niloticus)		1979-1980
Khoo, J. J.	Detection in Malaysia of a Borrelia sp. From Haemaphysalis hystricis (Ixodida: Ixodidae)	Cross-section	2017	Selangor Malaysia	Malaysia	PCR			Haemaphysalis hystricis	New? (Borrelia sp. From H. hystricis S005)				2014
Killmaster, L. F.	Detection of Bacterial Agents inAmblyomma americanum(Acari: Ixodidae) From Georgia, USA, and the Use of a Multiplex Assay to DifferentiateEhrlichia chaffeensisandEhrlichia ewingii	Cross-section	2014	Georgia USA	USA	PCR			Amblyomma americanum	Lonestari				2005-2009							3.1 (ticks)
Kim, H. C.	Ornithodoros sawaii (Acari: Ixodida: Argasidae) collected from nest soil/litter of Synthliboramphus antiquus, Synthliboramphus wumizusume, and nest soil/litter and nestlings of Hydrobates monorhis on Gugul and Sogugul Islands, Jeollanam Province, Republic of Korea	Cross-section	2017	Jeollanam Province South Corea	South Corea	PCR			O. sawaii	None so far		Ancient Murrelet, Japanese Murrelet, Swinhoe’s Storm (migratory birds)		2015-2016
Kim, H. C.	New distribution and host records for Ornithodoros capensis Neumann and Ornithodoros sawaii Kitaoka and Suzuki (Acari: Ixodida: Argasidae) collected from Black-tailed Gull, Larus crassirostris, nestlings and nest soil and litter on Hong and Nan Islands, Republic of Korea	Cross-section	2017	Gyeongnam Province, Chungnam Province South Corea	South Corea	PCR			O. sawaii, O. capensis	None so far		Black-tailed Gull (Larus crassirostris)		2014-2015
Kim, H. C.	Ticks collected from soil/nest litter and live and dead nestlings of migratory seabirds during their breeding season at six uninhabited Islands, Republic of Korea during 2009 and 2014-2017	Cross-section	2018	South Corea	South Corea	PCR			O. capensis, O. sawaii ,Ixodes uriae, Ixodes signatus, Haemaphysalis flava, Amblyomma testudinarium	None so far		migratory seabirds		2009, 2014-2017
Kim, H. C.	Ticks collected from Chilbal Island, Jeollanam Province, Republic of Korea, during 2014-2015	Cross-section	2016	Chilbal Island Jeollanam Province South Korea	South Korea				O. sawaii, I. signatus, Haemaphysalis flava	None so far				2014-2015
Kimiaki Yamano	Case report: Clinical features of a case of suspected borrelia miyamotoi disease in Hokkaido, Japan	Case	2017	Hokkaido, Japan	Japan	Serology	PCR			Miyamotoi	1			2013	64		0	1		arthralgia, diffuse macular erythematous rash		Penicillin	15d	1	0
Kingry, L. C.	Surveillance for and Discovery of Borrelia Species in US Patients Suspected of Tickborne Illness	Case	2018	USA	USA	PCR				hermsii (Montana), miyamotoi (Minnesota, Wisconsin, New Jersey), Candidatus B. johnsonii (Wisconsin)
Kisinza, W. N.	A newly identified tick-borne Borrelia species and relapsing fever in Tanzania	Case	2003	Muungano Tanzania	Tanzania	Microscopy	PCR			Duttonii, other	15			2002
Kjelland, V.	Borrelia miyamotoi is widespread in Ixodes ricinus ticks in southern Norway	Cross-section	2015	Farsund, Mandal, Søgne, Tromøy Norway	Norway	PCR			I. ricinus	Miyamotoi				2007
Kleinerman, G.	Borrelia persica infection in rock hyraxes	Cross-section	2017	Israel, Palestine	Israel, Palestine	PCR				Persica		rock hyrax (Procavia capensis)		2009-2014
Klitgaard, K.	Screening for multiple tick-borne pathogens in Ixodes ricinus ticks from birds in Denmark during spring and autumn migration seasons	Cross-section	2019	Denmark	Denmark	PCR			I. ricinus	Miyamotoi				2016							1.1 (Ticks)
Koehler, Werner	Killed in action: Microbiologists and clinicians as victims of their occupation part 4: Tick-borne relapsing fever, Malta fever, glanders, SARS	Review	2006
Koetsveld, J.	In vitro susceptibility of the relapsing-fever spirochete borrelia miyamotoi to antimicrobial agents	Cross-section	2017
Konstantin V. Kuleshov	Draft Whole-Genome Sequences of Two Western European Borrelia miyamotoi Isolates	Cross-section	2019	Amersfoort and Veldhoven NE	Netherland	PCR			I. ricinus	Miyamotoi				2018
Kotlyar, S.	Tick-Borne Relapsing Fever in Southwest Colorado: A Case Report	Case	2016	San Juan Mountains Colorado USA	USA	Microscopy				Unknown	1			2015	44		0	1		headache, myalgia, vomiting, chills		Ceftriaxone, doxycycline	200mg 14d	1	0			0	0		thrombocytopenia
Koton, Y.	Tick-borne relapsing fever with severe Jarisch–Herxheimer reaction	Case	2018	Israel	Israel	Microscopy				Unknown	1				24		0	1		headache and myalgias		doxycycline		1	0			1	100
Kowalec, M.	Ticks and the city - are there any differences between city parks and natural forests in terms of tick abundance and prevalence of spirochaetes?	Cross-section	2017	Białowieża, Warsaw Poland	Poland	PCR			I. ricinus	Miyamotoi				2012-2015
Kozue Sato	Human Infections with Borrelia miyamotoi, Japan	Case	2014	Japan	Japan	Serology	PCR			Miyamotoi	2			2008-2013	54.5	(37-72)	1	1		Myalgia and anorexia, erythema migrans		Minocycline, Ceftriaxone	100mg 5d, 1g 7d	2	0
Kozue Sato	Human Infections with Borrelia miyamotoi, Japan	Case	2014	Hokkaido Japan	Japan	PCR	Serology			Miyamotoi	2			2008-2013	54.5	(72-37)	1	1		Myalgia, erythema migrans, anorexia		Ceftriaxone	1g 7d	1	0
Kozue Sato	Case control study: Serological evidence that Borrelia miyamotoi disease occurs nationwide in Japan	Case	2018	Japan	Japan	PCR	Serology			Miyamotoi				2005-2012
Krause, P. J.	Human Borrelia miyamotoi Infection in the United States	Case	2013	Rhode Island, Massachusetts	USA	Serology				Miyamotoi	18			1990-2010						chills, sweats, a headache, neck stiffness, fatigue, myalgias, arthralgias, abdominal pain, cough, sore throat, lymphadenopathy		doxycycline, Penicillin
Krause, P. J.	Borrelia miyamotoi sensu lato seroreactivity and seroprevalence in the northeastern United States	Cross-section	2014	New England New York USA	USA	Serology	PCR			Miyamotoi				1991-2012
Krause, P. J.	Borrelia miyamotoi infection in nature and in humans	Review	2015							Miyamotoi
Krause, Peter J	Borrelia miyamotoi: The Newest Infection Brought to Us by Deer Ticks.	Review	2015							Miyamotoi
Krawczyk, A. I.	Presence of zoonotic agents in engorged ticks and hedgehog faeces from Erinaceus europaeus in (sub) urban areas	Cross-section	2015	Netherland	Netherland	PCR			I. ricinus, I. hexagonus	None found (Miyamotoi)		European hedgehogs (Erinaceus europaeus)		2010-2012
Krishnavajhala, Aparna	Vector Competence of Geographical Populations of Ornithodoros turicata for the Tick-Borne Relapsing Fever Spirochete Borrelia turicatae (vol 84, e01505-18, 2018)	Cohort	2019	USA	USA
Krisztina, S.	Epidemiological significance of bats (Chiroptera) in Europe, with emphasis on their bloodsucking ectoparasites as potential transmitters of vector-borne pathogens	Review	2016		Hungary							Bats
Kulkarni, M.	tick distribution and infection rates in Ottawa, Ontario, 2017	Cross-section	2018	Ottawa Ontario Canada	Canada	PCR			I. scapularis	Miyamotoi				2017							0.45 (ticks with B.)
Kurtz, S. K.	Relapsing fever/lyme disease multiple sclerosis	Review	1986
Kutsuna, S.	Case Report: The First Case of Imported Relapsing Fever in Japan	Case	2013	Fergana Province Uzbekistan	Japan	Microscopy	PCR			Persica	1			2010	20		1	0	4	aches		Minocycline	200mg 10d	1	0			0	0
L. Vial	Molecular divergences of the Ornithodoros sonrai soft tick species, a vector of human relapsing fever in West Africa	Cross-section	2006	Senegal, Mauritania	Senegal, Mauritania				Sonrai	Unknown		Mus musculus, Mastomys erythroleucus, Arvicanthis niloticus		2002-2004
Laaksonen, M.	Tick-borne pathogens in Finland: comparison of Ixodes ricinus and I. persulcatus in sympatric and parapatric areas	Cross-section	2018	Finland	Finland	PCR			I. ricinus, I. persulcatus	None so far				2015
Laaksonen, M.	Crowdsourcing-based nationwide tick collection reveals the distribution of Ixodes ricinus and I. persulcatus and associated pathogens in Finland	Cross-section	2017	Finland	Finland	PCR			I. ricinus, I. persulcatus	Miyamotoi				2015							0.2 (ricinus), 0.4 (persulcatus)
Lafri, I.	Inventory and update on argasid ticks and associated pathogens in Algeria	Cross-section	2018	Algeria	Algeria				O. capensis, O. rupestris, O. occidentalis, O. erraticus, O. sonrai, Argas persicus	None searched				2012-2015
Lafri, I.	Detection of relapsing fever Borrelia spp., Bartonella spp. and Anaplasmataceae bacteria in argasid ticks in Algeria	Cross-section	2017	Mostaganem, Achaacha Algeria	Algeria	PCR			O. occidentalis, Carios capensis	Hispanica, turicatae				2012-2015
Lak, Sh Salari	Seasonal Activity of Ticks and their Importance in Tick-Borne Infectious Diseases in West Azerbaijan, Iran	Cross-section	2008	West Azerbaijan province Iran	Iran				Ornithodoros lahorensis, Argas persicus, Haemaphysalis spp, Hyalomma spp, Rhipicephalus spp, Boophilus annulatus, Dermacentor marginatus			sheep, cow, goat, calf, buffalo		2004-2005
Lambert, J. S.	An Overview of Tickborne Infections in Pregnancy and Outcomes in the Newborn: The Need for Prospective Studies	Review	2020
Lambregts, M. M. C.	Relapsing fever after traveling in the tropics: A story with a twist	Case	2019	South Africa or Botswana	Netherland	Microscopy				Unknown	1				54		1	0		fever and dry cough		doxycycline		1	0			0	0		thrombocytopenia
Lane, R. S.	Columbian black-tailed deer (Odocoileus hemionus columbianus) as hosts for Borrelia spp. in northern California	Cross-section	2005	California USA	USA	PCR				Coriaceae		Columbian black-tailed deer (Odocoileus hemionus columbianus)		1987-1988, 2000-2002							2 (animals)
Lane, R. S.	Eco-epidemiological factors contributing to the low risk of human exposure to ixodid tick-borne borreliae in southern California, USA	Cross-section	2013	Santa Monica Mountains Los Angeles USA	USA	PCR			I. pacificus	None so far		Lizards		2010
Larsson, C.	Persistent brain infection and disease reactivation in relapsing fever borreliosis	Cohort	2006
Larsson, C.	Complications of pregnancy and transplacental transmission of relapsing-fever borreliosis	Cohort	2006
Larsson, C.	Current issues in relapsing fever	Review	2009
Larsson, C.	A novel and simple method for laboratory diagnosis of relapsing Fever borreliosis	Cross-section	2008
Latas, P.	ARGAS (PERSICARGAS) GIGANTEUS SOFT TICK INFECTION WITH RICKETTSIA HOOGSTRAALI AND RELAPSING FEVER BORRELIA ON WILD AVIAN SPECIES OF THE DESERT SOUTHWEST, USA	Cross-section	2020	Arizona USA	USA	PCR			Argas giganteus	New? Possible anserina (not diagnosed)		Red-tailed Hawk (bird)		2014-2015
Laurence Vial	Incidence of tick-borne relapsing fever in west Africa: longitudinal study	Cross-section	2006	Dielmo Senegal, Mauritania, Mali	Senegal, Mauritania, Mali	Microscopy	PCR		Sonrai	Crocidurae	235	Mastomys erythroleucus, Arvicanthis niloticus, Rattus rattus, Crocidura olivieri, Mus musculus		1990-2005					(1-6)												Early delivery (1)
Le, C. T.	Tick-borne relapsing fever in children	Case	1980	California USA	USA	Microscopy				Unknown	3			1979	3.7	(1-8)	2	1	(0-4)	Vomiting, irritability, decreased appetite, myalgia, photophobia, chills, headache, joint pain		Erythromycin	1g 7-10d	3	0			2	66
Lebredo, M. G.	A Case of Recurrent Fever Observed in Havana	Case	1906	Havana Cuba	Cuba	Microscopy				Obermeieri	1		Las Animas Hospital	1906	34		0	1	2					0		1	0
Lecompte, Y.	West african tick-borne relapsing fever	Review	2003		Africa
Lee, J. K.	Detection of a Borrelia species in questing Gulf Coast ticks, Amblyomma maculatum	Cross-section	2014	Mississippi USA	USA	PCR			Amblyomma maculatum	new? (KF395230 and KF395231)				2009-2010, 2013							0.65 (ticks)
Lee, K.	A relapsing fever group Borrelia sp. similar to Borrelia lonestari found among wild sika deer (Cervus nippon yesoensis) and Haemaphysalis spp. ticks in Hokkaido, Japan	Cross-section	2014	Hokkaido Japan	Japan	PCR			Haemaphysalis spp.	lonestari-like		wild sika deer (Cervus nippon yesoensis)		2011-2013
Lee, S. H.	Single core genome sequencing for detection of both borrelia burgdorferi sensu lato and relapsing fever borrelia species	Cohort	2019			PCR
Leen, I.	A 13-year old girl with pancytopenia at the presentation of a Borrelia hispanica infection: A case report and review of the literature	Case	2017	Morocco	Belgium	PCR				Hispanica	1				13		1	0		Abdominal cramps and pain, vomiting		Ceftriaxone, doxycycline	14d	1	0
Leker, R. R.	Ornithodoros tholozani bites: A unique clinical picture	Case	1992	West Bank Israel	West Bank Israel				O. tholozani	None so far	6						0	6		rash		Tetracycline	2g 1d	6	0
Lepage, P.	Neonatal relapsing fever in Rwanda	Case	1986	Rwanda	Rwanda	Microscopy				Unknown	1		Centre Hospitalier de Kigali		15d		0	1		jaundice, rash		Penicillin		1	0						Elevated AST, ALT
Lernout, T.	Prevalence of pathogens in ticks collected from humans through citizen science in Belgium	Cross-section	2019	Belgium	Belgium	PCR			I. ricinus	Miyamotoi				2017							2.4 (ticks)
Lescot, M.	The genome of Borrelia recurrentis, the agent of deadly louse-borne relapsing fever, is a degraded subset of tick-borne Borrelia duttonii	Cross-section	2008
Leydet, B. F.	Detection of human bacterial pathogens in ticks collected from Louisiana black bears (Ursus americanus luteolus)	Cross-section	2013	Louisiana USA	USA	PCR			Amblyomma americanum, Amblyomma maculatum, Dermacentor variabilis, Ixodes scapularis	Bissettii (Lyme Borrelia!)		Black bears (Ursus americanus subspecies luteolus)		2010-2011
Liles, W. C.	Late relapse of tick-borne relapsing fever following treatment with doxycycline	Correspondence	1993
Lim, L. L.	Borrelia Hermsii Causing Relapsing Fever and Uveitis	Case	2006	Oregon USA	USA	Serology				Hermsii	1				12		0	1	1	headaches, nausea, vomiting, rash, hallucinations		Ceftriaxone, cefuroxime, doxycycline	28d	1	0			0	0		thrombocytopenia, liver enzymes abnormalities, unilateral floaters and blurred vision in association with anterior and intermediate uveitis
Lin, T.	'Candidatus Borrelia texasensis', from the American dog tick Dermacentor variabilis	Cross-section	2005	Webb county Texas USA	USA	PCR			Dermacentor variabilis	Candidatus Borrelia texasensis (TXW-1)		Coyote		1998
Linnemann Jr, C. C.	Tick-borne relapsing fever in the Eastern United States	Case	1978	Cincinnati Ohio USA	USA	Microscopy	Serology			Turicatae	1			1975	6		0	1	7	Headache, photophobia, anorexia, cough, knee pain, lethargy, lymphadenopathy, tachycardia		Tetracycline, penicillin	10d	1	0			0	0
Loehr, V. J. T.	Tick infestations in the Namaqualand speckled padloper, Homopus signatus signatus (Gmelin, 1789)	Cross-section	2006	South Africa	South Africa	Microscopy			O. compactus, O. savignyi	None so far		Homopus signatus signatus (Tortoise)		2001-2004
Loftis, Amanda D.	Detection ofRickettsia,Borrelia, andBartonellainCarios kelleyi(Acari: Argasidae)	Cross-section	2005	Jackson County Iowa USA	USA	PCR			Carios kelley	Turicatae				2003-2004
Lommano, E.	Tick-borne pathogens in ticks collected from breeding and migratory birds in Switzerland	Cross-section	2014	Switzerland	Switzerland	PCR			I. ricinus	Miyamotoi		Migratory (Alauda arvensis, Coccothraustes coccothraustes, Turdus merula, Turdus philomelos) and breeding birds (Turdus merula)		2007-2010
Lommano, E.	Infections and Coinfections of Questing Ixodes ricinus Ticks by Emerging Zoonotic Pathogens in Western Switzerland	Cross-section	2012	Switzerland	Switzerland	PCR			I. ricinus	Miyamotoi				2009-2010							4.2 (ticks)
Lopez, J. E.	Acquisition and subsequent transmission of borrelia hermsii by the soft tick ornithodoros hermsi	Cohort	2011
Lopez, J. E.	Tick-Borne Relapsing Fever Spirochetes in the Americas (vol 3, 16, 2016)	Review	2016	America (all)	USA
Lopez, Job E.	Sequence Analysis and Serological Responses against Borrelia turicatae BipA, a Putative Species-Specific Antigen	Cohort	2013
Lovett, M. A.	Fever in a Couple Vacationing in the Mountains of Southern California	Case	1992	California USA	USA	Microscopy				Unknown	2		St. John's Hospital Health Center	1990	46		1	1	2	Chills, headache, diarrhea, photophobia		Tetracycline	500mg 10d	2	0			1	50		Thrombocytopenia, elevated AST, ALT, LDH
Lovett, W. C. D.	Eradication of tick-borne relapsing fetter in the Somaliland protectorate by a tick destruction programme	Cross-section	1956	Burao, Somalia	Somalia				O. moubata		1105			1946-1953
Luis A. Marcos	Presence of Borrelia miyamotoi infection in a highly endemic area of Lyme disease	Retrospective and case	2020	Long Island NY, USA	New York USA	Serology	PCR			Miyamotoi	9			2013-2017	67	(22-90)	1	8
Luz, Hermes Ribeiro	Ticks parasitizing bats (Mammalia: Chiroptera) in the Caatinga Biome, Brazil	Cross-section	2016	Ceará Brazil	Brazil	PCR			Nothoaspis amazoniensis, Ornithodoros cavernicolous, Ornithodoros fonsecai, Ornithodoros hasei, and Ornithodoros marinkellei	None so far		Bats		2021-2013
Lynn, G. E.	Prevalence and Geographic Distribution of Borrelia miyamotoi in Host-Seeking Ixodes pacificus (Acari: Ixodidae) Nymphs in Mendocino County, California	Cross-section	2018	Mendocino County California USA	California USA	PCR			I. pacificus	Miyamotoi				2004
Lyudmila Karan	Dynamics of Spirochetemia and Early PCR Detection of Borrelia miyamotoi	Retrospective and case	2018	Yekaterinburg Russia	Russia	PCR	Serology			Miyamotoi	94			2009-2015						Erythema migrans
M. C. SCOTT	High-Prevalence Borrelia miyamotoi Infection Among Wild Turkeys (Meleagris gallopavo) in Tennessee	Cross-section	2010	Tennessee	Tennessee	PCR			Amblyomma americanum	Miyamotoi		Wild turkey		2009
MacDonald, A. J.	Abiotic and habitat drivers of tick vector abundance, diversity, phenology and human encounter risk in southern California	Cross-section	2018	Santa Barbara County California USA	USA				I. pacificus, Dermacentor variabilis, Dermacentor occidentalis	None so far				2013-2015
Madison-Antenucci, S.	Emerging tick-borne diseases	Review	2020							Miyamotoi
Mafra, C.	Borreliosis	Review	2016
Magnarelli, L. A.	Cross-reactivity in serological tests for Lyme disease and other spirochetal infections	Review	1987
Mahram, M.	Congenital tick-borne relapsing fever: Report of a case with transplacental transmission in the Islamic Republic of Iran	Case	2009	Iran	Iran	Microscopy				Unknown	1				7d		0	1		malaise, jaundice		Penicillin, Gentamicin, Erythromycin	14d	1	0						Congenital infection
Majidpour, Ali	A case of Borrelia meningitis	Case	2003	Ardabil Province Iran	Iran	Microscopy				Unknown			Boali Medical Center		16		0	1	1	Headache, vomiting, malaise, neck stiffness		Ceftriaxone, doxycycline	5d	1	0			0	0		Meningitis
Makwabe, C. M.	Tick borne relapsing fever in Tanzanian children	Case	1984	Tanzania	Tanzania	Microscopy				Unknown	94		Bugando Consultant Hospital	1979-1981		(0-10)	39	55		Diarrhea, vomiting, headache, epistaxis, jaundice, hepato-splenomegalia				94	18						Anemia, coma, hearing loss, hemiparesis
Malatre, I.	A study of the Borrelia fever focus of Gisenyi (Rwanda)	Case	1991	Gisenyi Rwanda	Rwanda	Microscopy	Serology		O. moubata	Duttoni	106			1989			64	42		Headache, chills, aches, sweats, asthenia, anorexia, vomiting, rash, diarrea, confusion, epistaxis, ikterus
Malincarne, L.	Meningitis with cranial polyneuritis and cavernous sinus thrombosis by Borrelia crocidurae First autochthonous case in Europe	Case	2019	Italy	Italy	PCR				Crocidurae	1			2016	51		1	0		headache, diplopia		Ceftriaxone, doxycycline		1	0						meningitis, cranial polyneuritis, cavernous sinus thrombosis
Malison, M. D.	Relapsing fever	Case	1979	California USA	USA	Microscopy				Unknown	2			1978	55	(29-81)	2	0		fatigue, fever, headache, rigors, chills, sweating, tachycardia, myalgia, nubness in hands, nausea, vomiting, macular rash		Tetracycline, penicillin	2g	2	0			0	0	1	Elective abortion
Mamadou A. Diallo	Plasmodium falciparum malaria co-infection with tick-borne relapsing fever in Dakar	Case	2017	Senegal	Senegal	Microscopy			Sonrai	Crocidurae	1		Dakar		28		0	1		headache, vomiting, diarrhea, back pain and arthralgia		doxycycline	200mg 14d	1	0			0	0
Mancini, F.	Borrelia microti infection in an Italian woman returning from Kyrgyzstan and Tajikistan	Case	2020	Tajikistan	Italy	Microscopy	PCR			Microti	1		Hospital of Bressanone	2017	33		1	0	3	headache, vomiting, diarrhea and arthralgia		doxycycline	200mg 14d	1	0			0	0		thrombocytopenia
Marcos, L.	An emerging tick-borne disease in Long Island, New York: Relapsing fever caused by Borrelia miyamotoi	Retrospective and case	2018	Long Island NY, USA	USA	Serology	PCR			Miyamotoi	9		Stony Brook (SB) Medicine hospital, Southampton Hospital	2013-2017	67	(22-90)	1	8
Margos, G.	First Cases of Natural Infections with Borrelia hispanica in Two Dogs and a Cat from Europe	Cross-section	2020	Cordoba, Valencia, Seville Spain	Spain	Microscopy	Serology	PCR		Hispanica		Cat, dogs		2014,2018
Margos, G.	Controversies in bacterial taxonomy: The example of the genus Borrelia	Review	2020
Margos, G.	Comment on: Gupta, 2019, distinction between Borrelia and Borreliella is more robustly supported by molecular and phenotypic characteristics than all other neighbouring prokaryotic genera: Response to Margos' et al. "The genus Borrelia reloaded" (PLoS One 13(12): e0208432). PLoS One 14(8):e0221397	Correspondence	2020
Marinkelle, C. J.	Species of borrelia from a Colombian bat (Natalus tumidirostris)	Cross-section	1968	Santander Colombia	Colombia	Microscopy				Unknown		Natalus bat
Martins, T. F.	Occurrence of ticks (Acari: Ixodidae) in the municipality of Goiatins, Tocantins	Cross-section	2009	Tocantins State Brazil	Brazil				Rhipicephalus sanguineus, Rhipicephalus (Boophilus) microplus, Dermacentor nitens, Amblyomma spp	None so far				2007-2008
Martins,, Jr.	Occurrence of Ornithodoros brasiliensis Aragão (Acari: Argasidae) in São Francisco de Paula, RS, Southern Brazil	Cross-section	2011	São Francisco de Paula Brazil	Brazil	Animal inoculation			O. brasiliensis	None so far		Dog		2007
Masoumi Asl, H.	The epidemiology of tick-borne relapsing fever in Iran during 1997-2006	Case	2009	Iran	Iran	Microscopy			O. tholozani, O. erraticus	Persica, microti	1415			1997-2006			777	638			8.8 (tholozani), 50 (erraticus)							12
Masters, Edwin J.	STARI, or Masters Disease: Lone Star Tick–Vectored Lyme-like Illness	Review	2008
Masuzawa, T.	Detection of Asian-Type Borrelia miyamotoi from Ixodes ricinus Inhabiting Tver Province (Russia): A Sympatric Region for I. ricinus and Ixodes persulcatus	Cross-section	2020	Tver RU	Russia	PCR			I. ricinus, I. persulcatus	Miyamotoi
Matthew J. Wolf	Ixodes scapularis: Vector to an Increasing Diversity of Human Pathogens in the Upper Midwest	Review	2020	North America (unclear)	Wisconsin				Ixodes Scapularis	Miyamotoi
Maxim A. Khasnatinov	Prevalence of Borrelia miyamotoi in Ixodes persulcatus in Irkutsk City and its neighboring territories, Russia	Cross-section	2016	Irkutsk (city), Ru	Russia	PCR			I. persulcatus	Miyamotoi				2009, 2012							2.9
Mayegga, E.	Absence of focal neurological involvement in tick-borne relapsing fever in northern Tanzania	Case	2005	Haydom Tanzania	Tanzania	Microscopy				Unknown	44		Haydom Lutheran Hospital	2003	(3M-50)		29	15		malaise, headache, nausea, diarrhoea, arthralgia		Penicillin, Tetracycline						0	0	3	Stillborn (1), mother death (1)
McCall, P. J.	Does tick-borne relapsing fever have an animal reservoir in East Africa?	Cross-section	2007	Mvumi Tanzania	Tanzania	PCR			O. moubata	Duttonii		Pigs, chickens		2004							8.9 (pig), 11 (chicken)
McConnell, J.	Tick-borne relapsing fever under-reported	Review	2003
McIntosh, N.	Zoonoses at Henry Ford Hospital. Clinical, epidemiologic, and therapeutic aspects	Case	1982	Rocky mountains Arizona USA	USA	Serology				Unknown	2		Henry Ford Hospital		47.5	(29-66)	0	2	10	Chills, anorexia, sweating		Tetracycline	2g 10d	2	0			0	0
McNamara, J. J.	Relapsing fever (Borrelia) in an adolescent tourist in Israel	Case	1988	Ashkelon Israel	Israel	Microscopy	Serology			Possible persica (not diagnosed)	1				16		0	1	6	Chills, myalgia, vomiting and diarrhea		Tetracycline		1	0			1	100
McNeil, E.	A STUDY OF BORRELIA ANSERINA INFECTION (SPIROCHETOSIS) IN TURKEYS1	Cross-section	1949	California USA	USA	Microscopy	Animal inoculation			Anserina		Turkey		1947
Mediannikov, O.	High incidence of Borrelia crocidurae in acute febrile patients in Senegal	Case	2014	Senegal	Senegal	PCR				Crocidurae				2008
Mediannikov, Oleg	Borrelia crociduraeInfection in Acutely Febrile Patients, Senegal	Case	2014	Senegal	Senegal	PCR	Animal inoculation			Crocidurae	115			2010-2011
Medkour, H.	Molecular investigation of vector-borne pathogens in red foxes (Vulpes vulpes) from southern France	Cross-section	2020	Bouches-du-Rhône, Var France	France	PCR				None so far		Red foxes		2008-2018
Meerburg, B. G.	Rodent-borne diseases and their risks for public health Rodent-borne diseases and their risks for public health	Review	2009
Melkert, P.	Estimation of changes in maternal mortality in a rural district of northern Tanzania during the last 50 years	Case	2015	Sengerema Tanzania	Tanzania					Unknown	10		Sengerema Hospital	1962-2011																10	Maternal death (10)
Melkert, P.	RELAPSING FEVER, A DISAPPEARING CAUSE OF FEVER AND MATERNAL DEATH IN SENGEREMA, TANZANIA, EAST AFRICA	Case	2013	Sengerema Tanzania	Tanzania	Microscopy				Duttoni			Sengerema Hospital	1960-2010											Unclear
Melkert, P. W. J.	Relapsing fever in pregnancy: analysis of high‐risk factors	Case	1988	Mwanza region Tanzania	Tanzania	Microscopy					32		Sengerema Hospital	1986-1987		(15-42)	27	0						27	1					27	anaemia, jaundice, pneumonia, hepatitis, preterm delivery, neonatal asphyxia, miscarriage, intrauterine fetal death
Michael J. Yabsley	Novel relapsing fever Borrelia detected in African penguins (Spheniscus demersus) admitted to two rehabilitation centers in South Africa	Cross-section	2012	Western cape, Eastern cape, South Africa	South Africa	Microscopy	PCR			K64 (Turicatae? Similar)		African penguin (Spheniscus demersus)		2002-2010
Michael Reiter	A newly established real-time PCR for detection of Borrelia miyamotoi in Ixodes ricinus ticks	Cross-section	2015	Tyrol, lower Austria A	Austria	PCR			I. ricinus	Miyamotoi				2005,2013							0.86
Michel Franck	Borrelia miyamotoi: 43 Cases Diagnosed in France by Real-Time PCR in Patients With Persistent Polymorphic Signs and Symptoms	Case	2020	France	Lannemezan FR	PCR				Miyamotoi	43									fatigue, sleep disturbance, neurological/musculoskeletal pain, cognitive dysfunction, erythema migrans
Michelet, L.	High-throughput screening of tick-borne pathogens in Europe	Cross-section	2014	France, Denmark, Netherlands	France, Denmark, Netherlands	PCR			I. ricinus	Miyamotoi				2010-2012
Middelveen, M. J.	Relapsing fever borrelia in california: A pilot serological study	Cross-section	2018	California USA	USA	Serology				Unknown	87			2016-2018
Million, M.	Molecular identification of Borrelia crocidurae in a patient returning from Senegal	Case	2009	Senegal	Marseille France	PCR				Crocidurae			North Hospital in Marseille		48		1					doxycycline	200mg 10d	1	0			0	0
Miranpuri, G. S.	Tick fauna of north-western India (Acarina: Metastigmata)	Review	1975
Mirzaei, M.	Ixodidae ticks in cattle and sheep in sistan and baluchestan province (Iran)	Cross-section	2014	Sistan and Baluchestan Province Iran	Iran				Rhipicephalus sanguineus, Hyalomma spp			cattle, sheep		2010-2011
Mitani, H.	New World Relapsing Fever Borrelia Found in Ornithodoros porcinus Ticks in Central Tanzania	Cross-section	2004	Mvumi Tanzania	Tanzania	PCR			O. porcinus	Duttonii, other (new type)				2002
Mitiku, K.	Relapsing fever in Gondar, Ethiopia	Case	2002	Gondar Ethiopia	Ethiopia	Microscopy				Unknown	262			1995-2000		(0-60)	77	185						262	12			83	31.7
Modarelli, J. J.	Molecular prevalence and ecoregion distribution of select tick-borne pathogens in Texas dogs	Cross-section	2019	Texas USA	USA	PCR				Turicatae		Dogs		2016-2018							0.68 (dogs with B.)
Modarelli, J. J.	Novel real-time PCR assays for genomic group identification of tick-borne relapsing fever species Borrelia hermsii	Cohort	2019
Modarelli, J. J.	TickPath Layerplex: adaptation of a real-time PCR methodology for the simultaneous detection and molecular surveillance of tick-borne pathogens	Cohort	2019
Moemenbellah-Fard, M. D.	Tick-borne relapsing fever in a new highland endemic focus of western Iran	Cross-section	2009	Kurdistan province Iran	Iran	Microscopy	Animal inoculation		O. tholozani	Persica	148			2000-2007	15.5	(<1-69)	71	77			19.8 (ticks)
Mohr, J. A.	Relapsing fever	Case	1979	Oklahoma USA	USA	Microscopy				Unknown	2			1978	47	(27-67)	0	2	0	headache, nausea and vomiting, anorexia, myalgias, splenomegalie		Tetracycline	2g 10d	2	0			0	0
Mooser, H.	[THE PRESERVATION OF AN EGYPTIAN STRAIN OF BORRELIA CROCIDURAE IN ORNITHODORUS MOUBATA]	Review and cohort	1963
Moradi-Asl, E.	Prevalence and seasonal activity of ticks infesting livestock in north west areas of Iran	Cross-section	2020	Ardabil Province Iran	Iran				O. lahorensis, Argas persicus, Rhipicephalus spp, Hyalomma spp			cattle, sheep, buffalo, goat		2011
Moradi-Asl, E.	The habitat suitability model for the potential distribution of Ornithodoros tholozani (Laboulbène et Mégnin, 1882) and Ornithodoros lahorensis (Neumann, 1908) (Acari: Argasidae): the main vectors of tick-borne relapsing fever in Iran	Review	2020	Iran	Iran				O. tholozani, O. lahorensis, O. erraticus, O. tartakovsky	Persica, microti, latishevi				1977-2018
Morales-Diaz, J.	Molecular detection of reptile-associated Borrelia in Boa constrictor (Squamata: Boidae) from Veracruz, Mexico	Cross-section	2020	Veracruz Mexico	Mexico	PCR				New? (similar to B. turcica)		Boa constrictor		2017-2018							23.8% (Boa)
Moran-Gilad, J.	Postexposure prophylaxis of tick-borne relapsing fever: Lessons learned from recent outbreaks in Israel	Case	2013	Israel	Israel	Microscopy				Possible persica (not diagnosed)	7			2009-2010						rash, hepatosplenomegaly		doxycycline		7	0			1	14.3		Acute renal failure (2)
Morel, N.	The presence of Borrelia theileri in Argentina	Cross-section	2019	Chaco Province Argentina	Argentina	Microscopy	PCR			Theileri		Cattle
Morshed, M. G.	Tick-borne relapsing fever in british Columbia: A 10-year review (2006–2015)	Case and Review	2017	British Columbia Canada	Canada	Microscopy	Serology	PCR		Hermsii	19			2006-2015			12	7
Moutailler, S.	Co-infection of Ticks: The Rule Rather Than the Exception	Cross-section	2016	Andes France	France	PCR			I. ricinus	Miyamotoi				2012							3 (ticks)
Muigg, V.	Tick-Borne Relapsing Fever Caused by Borrelia persica in Traveler to Central Asia, 2019	Case	2020	Tajikistan	Switzerland	Microscopy	PCR			Persica	1			2019	21		0	1	4	chills, and generalized aches		doxycycline		1	0			1	100
Muñoz-Leal, S.	Novel Borrelia genotypes in bats from the Macaregua Cave, Colombia	Cross-section	2020	Macaregua cave Colombia	Colombia	PCR				New? Burgdorferi sister clade? (MT154617-MT154620)		C. perspicillata, M. megalophylla, N. tumidirostris (bats)		2014-2015
Muñoz-Leal, S.	Ornithodoros cerradoensis n. sp. (Acari: Argasidae), a member of the Ornithodoros talaje (Guérin-Méneville, 1849) group, parasite of rodents in the Brazilian Savannah	Cross-section	2020	State of Goiás Brazil	Brazil	PCR			Ornithodoros cerradoensis n. sp.	Unknown (none so far)		Cavia aperea and Thrichomys sp. (rodents)		2013, 2015, 2017
Muñoz-Leal, S.	Description of a new soft tick species (Acari: Argasidae: Ornithodoros) associated with stream-breeding frogs (Anura: Cycloramphidae: Cycloramphus) in Brazil	Cross-section	2017	São Paulo state Brazil	Brazil	PCR			O. saraivai	none so far		Cycloramphus boraceiensis (frog)		2015
Muñoz-Leal, S.	A new species of Ornithodoros (Acari: Argasidae) from desert areas of northern Chile	Cross-section	2016	Pan de Azúcar, Llanos de Challe National Parks Chile	Chile	PCR	Microscopy		Ornithodoros atacamensis n. sp.	none so far		Liolaemus bisignatus (lizard)		2011-2014
Muñoz-Leal, S.	Description of a new soft tick species (Acari: Argasidae: Ornithodoros) parasite of Octodon degus (Rodentia: Octodontidae) in northern Chile	Cross-section	2020	Coquimbo region Chile	Chile	PCR			O. octodontus (new)	Unknown (none so far)		Octodon degus (rodent)		2014-2018
Muñoz-Leal, S.	A relapsing fever Borrelia and spotted fever Rickettsia in ticks from an Andean valley, central Chile	Cross-section	2019	Andean Valley Chile	Chile	PCR			Ornithodoros spp	Cachapoal (similar to		Phyllotis darwini (rodent)		2018
Muñoz-Leal, S.	First report of Ornithodoros peropteryx in Brazil, and the occurrence of Ornithodoros cavernicolous in the western Brazilian Amazon	Cross-section	2018	Rondônia state Brazil	Brazil	PCR			O. peropteryx, O. cavernicolous	none so far				2016
Muñoz-Leal, S.	Detected microorganisms and new geographic records of Ornithodoros rietcorreai (Acari: Argasidae) from northern Brazil	Cross-section	2019	Tocantins State Brazil	Brazil	PCR			O. rietcorreai	none				2007-2015
Muñoz-Leal, S.	Isolation and molecular characterization of a relapsing fever Borrelia recovered from Ornithodoros rudis in Brazil	Cross-section	2018	Maranhão State Brazil	Brazil	PCR			O. rudis	Venezuelensis				2017
Muñoz-Leal, S.	Anaplasmataceae, Borrelia and Hepatozoon agents in ticks (Acari: Argasidae, Ixodidae) from Chile	Cross-section	2019	Chile	Chile, Antarctica	PCR			O. spheniscus	Osphepa				2008-2017
Murphy, F. K.	Acute respiratory distress syndrome in persons with tickborne relapsing fever - Three states, 2004-2005	Case	2007	California, Nevada, Washington USA	USA	Microscopy	PCR		O. Hermsii	Hermsii	111			1995-2005						myalgia, arthralgia, chills, fatigue, anorexia, nausea, vomiting, syncope, lethargy, dehydration, headache, sweating		gatifloxacin, vancomycin, doxycycline, ciprofloxacin, tobramycin, Ceftriaxone, piperacillin/tazobactam, metronidazole, cefuroxime, azithromycin						11	9.9		Thrombocytopenia, elevated liver enzymes, ARDS
Murray, R. G.	Taxonomic note: implementation of the provisional status Candidatus for incompletely described procaryotes	Review	1995
Muwazi, E. M.	Penicillin in treatment of relapsing fever	Cross-section	1946
N.Piazak,	A SURVEY OF PREVALENCE OF ORNITHODORUS TARTAKOVSKYI AND ITS INFECTION RATE WITH BORRELIA LATYCHEVI IN SARAKHS COUNTY,KHORASSAN PROVINCE	Cross-section	1970	Sarakhs County Iran	Iran	Animal inoculation			O. tartakovskyi	latychevi				1996-1998
Naddaf, S. R.	Relapsing fever causative agent in Southern Iran is a closely related species to East African borreliae	Case	2017	Hormozgan province Iran	Iran	PCR				new?	2			2013								Tetracycline	2g 10d	2	0			0	0
Naddaf, S. R.	Tickborne relapsing fever in Southern Iran, 2011–2013	Case	2015	Hormozgan Province Iran	Iran	Microscopy	PCR							2011-2013						headache, chills, sweating, fatigue, myalgia, arthralgia		Tetracycline	2g 10d	3
Naddaf, S. R.	Infection of hard ticks in the Caspian Sea littoral of Iran with Lyme borreliosis and relapsing fever borreliae	Cross-section	2020	Golestan, Mazandaran, Gilan provinces Iran	Iran	PCR			I. ricinus, Rh. sanguineus	Miyamotoi, new (LC170031)		Sheep, cattle		2017,2019
Naddaf, S. R.	Phylogenetic analysis of the spirochete Borrelia microti, a potential agent of relapsing fever in Iran	Cross-section	2012	Alborz Province Iran	Iran				O. erraticus	Microti				2000
Nadelman, R. B.	Blood transfusion-associated relapsing fever	Correspondence	1991
Namina, A.	Tick-borne pathogens in ticks collected from dogs, Latvia, 2011–2016	Cross-section	2019	Latvia	Latvia	PCR			I. ricinus	Miyamotoi				2011, 2016							1 (ticks)
Nancy J. Thomas	Fatal spirochetosis due to a relapsing fever-like Borrelia sp. in a northern spotted owl	Cross-section	2002	Kittitas County (Washington, USA)	Washington, USA	PCR	Microscopy			Hermsii		northern spotted owl (1)		1994
Narain, S.	Streptomycin in tick-borne relapsing fever of Kashmir	Cross-section	1950	India	India																	Arsenicals
Nasibeh, H. V.	Survey of tick species parasiting domestic ruminants in Ghaemshahr county, Mazandaran province, Iran	Cross-section	2010	Mazandaran province Iran	Iran				I. ricinus, Boophilus annulatus, Rhipicephalus spp, Haemaphysalis spp			sheep, goat cattle									28.3 (sheep), 22.2 (goat), 20 (cattle)
Natalia M. Pukhovskaya	Prevalence of Borrelia burgdorferi sensu lato and Borrelia miyamotoi in ixodid ticks in the Far East of Russia	Cross-section	2019	Jewish Autonomous region, Khabarovsk, Sakhalin RU	Russia	PCR			I. persulcatus	Miyamotoi				1999-2014
Nava, S.	Ticks of the Southern Cone of America: Diagnosis, Distribution, and Hosts with Taxonomy, Ecology and Sanitary Importance	Review	2017
Nazari, M.	Epidemiological study of endemic relapsing fever in Hamadan province, west of Iran	Case	2016	Hamadan province Iran	Iran	Microscopy				Unknown	276			1999-2013	15.9		130	146		sweating, abdominal pain, cough, fever, chilling, headache, nausea, vomiting, Jaundice, photophobia					0		0
Ncbi	Borrelia turicatae overview	Review	2013
Ncbi	Borrelia duttonii overview	Review	2013
Ncbi	Borrelia hermsii overview	Review	2013
Neema Mafi	Tick-Borne Relapsing Fever in the White Mountains, Arizona, USA, 2013–2018	Case	2019	Arizona (White Mountains)	USA	Microscopy	Serology		Hermsii	Hermsii	6	Tree squirrels and chipmunks	Phoenix, Tucson	2013-2018	48	(4-72)	2	4		chills, headache, arthralgias, and myalgias, rigors, fatigue, body aches, and generalized malaise, dizziness		doxycycline	200mg 10-14d	6	0			2	33.3
Nelder, M. P.	Human pathogens associated with the blacklegged tick Ixodes scapularis: a systematic review	Review	2016
Newton, J. A.	Relapsing fever	Case	1996	Washington USA	USA	Microscopy				Unknown	1				41		1	0		Headache, myalgia		Doxycycline	200mg	1	0			0	0
Nicholson, F. D.	TICK FEVER IN PALESTINE	Case	1919	Palestine	Palestine	Microscopy				Unknown	4			1917-1918
Nicole E. Breuner	Transmission of Borrelia miyamotoi sensu lato relapsing fever group spirochetes in relation to duration of attachment by Ixodes scapularis nymphs	Prospective	2017						I. scapularis	Miyamotoi
Nieto, N.	Maintenance of endemic tick-borne relapsing fever (Borrelia hermsii) from the western United States	Cross-section	2012	California USA	USA	PCR				Hermsii		Chipmunks, deer mice, golden-mantled ground squirrels, woodrat		2009-2011
Nieto, N. C.	Relapsing fever group borrelia in southern California rodents	Cross-section	2014	California USA	USA	PCR				Hermsii, Coriaceae		chipmunks (Tamias spp.), woodrat (Neotoma macrotis)		2009-2012							7.7 (animals with B. Hermsii)
Nieto, N. C.	Detection of relapsing fever spirochetes (Borrelia hermsii and Borrelia coriaceae) in free-ranging mule deer (Odocoileus hemionus) from Nevada, United States	Cross-section	2012	Nevada USA	USA	PCR				Hermsii, coriaceae		Free-Ranging Mule Deer (Odocoileus hemionus)									7.7 (deer)
Nordstrand, A.	Tickborne relapsing fever diagnosis obscured by Malaria, Togo	Cross-section	2007	Togo	Togo	Microscopy	PCR	Serology		Crocidurae (south and north), Duttonii (north)	21			2002-2004
Nunes, M.	Molecular Identification of Borrelia miyamotoi in Ixodes ricinus from Portugal	Cross-section	2015	Lisboa, Portugal	Portugal	PCR			I. ricinus	Miyamotoi				2012-2014
Nusirat Elelu	Tick-borne relapsing fever as a potential veterinary medical problem	Review	2018
O’Kelly, B.	Vector-borne diseases in pregnancy	Review	2020
Oechslin, C. P.	Prevalence of tick-borne pathogens in questing Ixodes ricinus ticks in urban and suburban areas of Switzerland	Cross-section	2017	Switzerland	Switzerland	PCR			I. ricinus	Miyamotoi				2015-2016							2.5 (ticks)
Oleg Mediannikov	Detection of a New Borrelia Species in Ticks Taken from Cattle in Southwest Ethiopia	Cross-section	2013	Ethiopia	Ethiopia	PCR			Amblyomma cohaerens	Unknown (new?)		cattle		2010
Oliver, M. R.	Relapsing fever	Review	1996
Olmo Montes, F. J.	Borrelia species: Lyme disease and relapsing fever	Review	2014
Ordman, D.	Relapsing fever in South Africa with a record of its occurrence in Europeans	Case	1955	South Africa	South Africa	Microscopy				Unknown	23			1932-1954		(3-63)	4	12	(0-8)	headaches, vomiting, dyspnoea, abdominal pain, tachycardia, hepato- and splenomegalia, epistaxis, jaundice
Ordman, D.	Relapsing fever in Africa	Review	1957
Osborne, C. J.	Borrelia parkeri in Ornithodoros parkeri (Ixodida: Argasidae) Collected Using Compact Dry Ice Traps in Madera County, California	Cross-section	2019	Madera County California USA	USA	PCR			O. parkeri	Parkeri				2017
Oscar Betancur, H.	Importance of ticks in the transmission of zoonotic agents	Review	2015
Ouchene, N.	Molecular detection of avian spirochete Borrelia anserina in Argas persicus ticks in Algeria	Cross-section	2020	Ksar El Boukhari Algeria	Algeria	PCR			Argas persicus	Anserina				2014-2015							5.88 (ticks)
Pacheco, A.	Hemoparasites in ticks of wild birds of Serra dos Órgãos National Park, state of Rio de Janeiro, Brazil	Cross-section	2019	Rio de Janeiro Brazil	Brazil	PCR			Amblyomma longirostre	Turcica		Tangara seledon (bird)		2016
Padgett, K. A.	Novel exposure sites for nymphal Ixodes pacificus within picnic areas	Cross-section	2011	California USA	USA	PCR			I. pacificus	Miyamotoi				2006-2008							0.5 (ticks)
Padgett, Kerry	Large Scale Spatial Risk and Comparative Prevalence of Borrelia miyamotoi and Borrelia burgdorferi Sensu Lato in Ixodes pacificus	Cross-section	2014	California USA	California USA	PCR			I. pacificus	Miyamotoi				2000-2012
Page, Sharon	First report of Borrelia miyamotoi in an Ixodes ricinus tick in Augsburg, Germany	Cross-section	2018	Augsburg D	Germany	PCR			I. ricinus	Miyamotoi		Hedgehog		2016
Palma, M.	Borrelia hispanica in Ornithodoros erraticus, Portugal	Cross-section	2012	Alentejo Portugal	Portugal	PCR	Culture		O. erraticus	Hispanica				2009							2.2 (ticks)
Palma, Mariana	Portuguese Hosts for Ornithodoros erraticus Ticks	Cross-section	2013	South Portugal	Portugal	PCR			O. erraticus	Hispanica		pig (Sus scrofa), human (Homo sapiens), bovine (Bos taurus), sheep (Ovis aries), rodent (family Muridae), warbler (Hippolais spp.)		2009-2010
Palmer, C.	The dynamics of vector-borne relapsing diseases	Cross-section	2018	USA	Arizona USA	PCR			I. Pacificus, I. scapularis, Amblyomma americanum, Amblyomma maculatum, Amblyomma spp, Dermacentor variabilis	Miyamotoi				2016-2017							1.8 (Pacificus), 1.3 (scapularis), 1.3 (A. americanum), 4.8 (A. maculatum), 1.4 (Amblyomma spp), 0.4 (D. variabilis)
Palmer, J. H.	RELAPSING FEVER IN NORTH AMERICA, WITH REPORT OF AN OUTBREAK IN BRITISH COLUMBIA	Case	1933	Canada	Canada	Microscopy				Unknown	6			1931-1932	23.2	(10-30)	1	5	(2-8)			Arsenicals
Palomar, A. M.	Borrelia miyamotoi: Should this pathogen be considered for the diagnosis of tick-borne infectious diseases in Spain?	Cross-section	2017	Logrono Spain	Spain	PCR			I. ricinus	Miyamotoi				2009-2016							0.6
Panetta, J. L.	Reptile-associated Borrelia species in the goanna tick (Bothriocroton undatum) from Sydney, Australia	Cross-section	2017	Sidney Australia	Australia	PCR			Bothriocroton undatum	two new reptile-associated Borrelia spp. (Borrelia sp. Tick2, Borrelia sp. Tick3/Tick14)				2016
Pantanowitz, L.	Tick-borne diseases in transfusion medicine	Review	2002
Paris, D. H.	Ticks and tick-borne infections in Asia: Implications for travellers	Review	2018		Switzerland
Park, J. W.	Epidemiological Characteristics of Field Tick-Borne Pathogens in Gwang-ju Metropolitan Area, South Korea, from 2014 to 2018	Cross-section	2020	South Korea	South Korea	PCR			H. longicornis, H. flava, I. nipponensis, Amblyomma testudinarium	None so far				2014-2018
Parker, Charles T.	International Code of Nomenclature of Prokaryotes	Review	2019
Parola, P.	Tick-borne relapsing fever borreliosis, rural senegal	Case	2011	Dielmo, Ndiop Senegal	Senegal	Microscopy	PCR			Crocidurae, Duttonii, Hispanica, Parkeri	27			2008-2009			10	17
Parola, P.	Relapsing fever borrelia in Ornithodoros ticks from Bolivia	Cross-section	2011	Cochabamba Department Bolivia	Bolivia	PCR			O. sp. Bolivia (new?)	New? (HM583797)				2009
Parola, P.	Ticks and tickborne bacterial diseases in humans: An emerging infectious threat	Review	2001
Parsons, L.	Relapsing fever at Lake Tahoe, California-Nevada	Review	1947
Paul Ehrlich	Die experimentelle Chemotherapie der Spirillosen	Cross-section	1910
Paul, W. S.	Outbreak of tick-borne relapsing fever at the North Rim of the Grand Canyon: Evidence for effectiveness of preventive measures	Case	2002	North rim Grand Canyon National Park Arizona USA	USA	Serology				Hermsii	17			1990-1991	39.5	(19-61)	9	8	(0-7)												facial paresis, aseptic meningitis, eye pain
Pavia, C. S.	Immunologic detection of Lyme disease and the related borrelioses	Review	2020
Pedersen, B. N.	Tick-borne pathogens in Ixodes ricinus ticks collected from migratory birds in southern Norway	Cross-section	2020	Norway	Norway	PCR			I. ricinus	Miyamotoi		F. coelebs (bird)		2008							0.1
Peirce, M. A.	Distribution and ecology of Ornithodoros moubata porcinus Walton (Acarina) in animal burrows in East Africa	Cross-section	1974	Kenya, Tanzania, Uganda	Kenya, Tanzania, Uganda				O. m. porcinus
Pereira, A.	Tick-borne bacteria and protozoa detected in ticks collected from domestic animals and wildlife in central and southern Portugal	Cross-section	2018	Portugal	Portugal	PCR			Rhipicephalus sanguineus s.l.	Unknown		Sheep		2013-2015
Peter J. Krause	Human Borrelia miyamotoi infection in California: Serodiagnosis is complicated by multiple endemic Borrelia species	Retrospective	2018	Mendocino County California USA	California USA	PCR	Serology			Miyamotoi	26			1988-1989	32	(4-52)
Peter James Krause, MD	Hard tick relapsing fever caused by Borrelia miyamotoi in a Child	Case	2016	Massachusetts USA	Massachusetts USA	PCR	Serology		I. scapularis	Miyamotoi	1			2015	5		1	0		Adenopathy, rhinorrhea and cough		Azithromycin	5d	1	0
Petney, T. N.	Ticks (Argasidae, Ixodidae) and tick-borne diseases of continental Southeast Asia	Review	2019	Southeast Asia	Southeast Asia
Petri Jr, W. A.	Relapsing Fever and Other Borrelia Infections	Review	2011
Philip J. Molloy	Borrelia miyamotoi Disease in the Northeastern United States A Case Series	Case	2015	Massachusetts, Rhode Island, New Jersey, New York USA	USA	PCR	Serology			Miyamotoi	51			2013-2014	55	(12–82)	22	29				doxycycline, Ceftriaxone, Penicillin, Levofloxacin	14-28d		0
Piccione, J.	Tick-Borne Relapsing Fever in Dogs	Cross-section	2016	Texas USA	Texas USA	Microscopy	PCR			Turicatae		Dogs
Pichon, B.	Blood-meal analysis for the identification of reservoir hosts of tick-borne pathogens in Ireland	Cross-section	2005	Ireland	Ireland	PCR			I. ricinus	Unknown				2002-2003
Piedmonte, N. P.	Landscape features associated with blacklegged tick (Acari: Ixodidae) density and tick-borne pathogen prevalence at multiple spatial scales in Central New York State	Cross-section	2018	Onondaga County New York USA	USA	PCR			I. scapularis	Miyamotoi				2015-2016							0.2 (ticks)
Pierre H. Boyer	Assessment of Borrelia miyamotoi in febrile patients and ticks in Alsace, an endemic area for Lyme borreliosis in France	Retrospective and case	2020	Alsace FR	France	Serology	PCR		I. ricinus	Miyamotoi	14			2013-2016	52	(28-83)						doxycycline		7
Piksa, K.	Mass occurrence of Ixodes vespertilionis (Acari: Ixodidae) in caves, on bats roosting in caves and in a nursery colony	Cross-section	2013	Poland	Poland	Microscopy			I. vespertilionis	None so far		Bats		2010-2012
Potkonjak, A.	Occurrence of Borrelia burgdorferi Sensu Lato in Ixodes ricinus Ticks with First Identification of Borrelia miyamotoi in Vojvodina, Serbia	Cross-section	2016	Vojvodina, Serbia	Serbia	PCR			I. ricinus	Miyamotoi		Dog
Pouladfar, Gh R.	Tick-borne relapsing fever, a neglected cause of fever in fars province	Case	2008	Fars province Iran	Iran	Microscopy				Unknown	1		Dena Hospital, Shiraz	2005	16		0	1	1	sweating		Penicillin	2g 10d	1	0			0	0
Poulsen, L. W.	Relapsing fever: A differential diagnosis to malaria	Case	1996	Nepal or India	Denmark	Microscopy				Unknown	1				20		0	1		chills, headache		Tetracycline		1	0			0	0
Praveen Sudhindra, M.D.	Insights into Borrelia Miyamotoi Infection from an Untreated Case Demonstrating Relapsing Fever, Monocytosis and a Positive C6 Lyme Serology	Case	2016	New York USA	New York USA	Serology	PCR			Miyamotoi	1			2015	44		0	1		rigors and myalgias				0
Pujalte, G. G. A.	Tick-borne infections in the United States	Review	2013		USA
Qablan, M. A.	Stray dogs of northern Jordan as reservoirs of ticks and tick-borne hemopathogens	Cross-section	2012	Ibrid, Jerash, Mafraq governorates Jordan	Jordan	PCR			Rhipicephalus sanguineus, Haemaphysalis parva, Haemaphysalis erinacei	none so far		Dogs		2006
Qiu, Yongjin	Human Borreliosis Caused by a New World Relapsing Fever Borrelia– like Organism in the Old World	Case	2019	Zambia	Zambia	Microscopy	PCR			Candidatus B. fainii	1		medical clinic at the University of Zambia		35		0	1		muscle pain, joint pain, headache		Erythromycin	2g 10d	1	0			0	0
Quarsten, H.	Tick-borne bacteria in Ixodes ricinus collected in southern Norway evaluated by a commercial kit and established real-time PCR protocols	Cross-section	2015	Agder counties Norway	Norway	PCR			I. ricinus	Miyamotoi
Quin, C. E.	Tick-borne relapsing fever in East Africa	Review	1946
Qurollo, B.	Feline Vector-Borne Diseases in North America	Review	2019	USA	USA
R. L. Walker	Equine abortion associated with the Borrelia parkeri-B-turicatae tick-borne relapsing fever spirochete group	Cross-section	2002	San Diego (California, USA)	California USA	Microscopy	PCR			Parkeri		Thoroughbred mare (1)
R. Venczel	A novel duplex real‑time PCR permits simultaneous detection and differentiation of Borrelia miyamotoi and Borrelia burgdorferi sensu lato	Cross-section	2016	Germany, Slovakia	Germany, Slovakia	PCR			I. ricinus	Miyamotoi				2011-2014
Radetsky, M.	The emerging spectrum of tickborne infections	Review	1998
Rafinejad, Javad	Epidemiological Study on Tick-Borne (Acari: Argasidae) Relapsing Fever in Kurdistan Province, Iran, 2000–2004	Case	2012	Kurdistan Province Iran	Iran	Microscopy			O. tholozani	Unknown	97			2000-2004
Raileanu, C.	Borrelia Diversity and Co-infection with Other Tick Borne Pathogens in Ticks	Cross-section	2017	Romania	Romania	PCR			I. ricinus	Miyamotoi											0.9 (Ricinus)
Raja, H.	Ocular manifestations of tick-borne diseases	Reveiw	2016
RALPH ERIC THIJL VANSTREELS	Blood parasites of penguins: a critical review	Review	2016											until 2016
Rar, V.	Ixodes persulcatus/pavlovskyi natural hybrids in Siberia: Occurrence in sympatric areas and infection by a wide range of tick-transmitted agents	Cross-section	2019	Siberia Russia	Russia	PCR			I. persulcatus, I. pavlovsky, I. persulcatus and pavlovsky hybrids	Miyamotoi				2010-2015
Ravagnan, S.	First detection of Borrelia miyamotoi in Ixodes ricinus ticks from northern Italy	Cross-section	2018	Verona, Belluno and Udine I	Italy	PCR			I. ricinus	Miyamotoi				2016
Rawlings, J. A.	An overview of tick-borne relapsing fever with emphasis on outbreaks in Texas	Review	1995
Rebaudet, S.	Epidemiology of relapsing fever borreliosis in Europe	Review	2006
Reck, José	Tick toxicosis in a dog bitten by Ornithodoros brasiliensis	Cross-section	2011	São Francisco de Paula Brazil	Brazil	PCR			O. brasiliensis	None so far		Dog		2009
Reck, José	Epidemiology of Ornithodoros brasiliensis (mouro tick) in the southern Brazilian highlands and the description of human and animal retrospective cases of tick parasitism	Cross-section	2013	Brazil	Brazil				Ornithodoros brasiliensis	None so far				2009-2010
Reeves, Will K.	Borrelia, Coxiella, and Rickettsia in Carios capensis (Acari: Argasidae) from a brown pelican (Pelecanus occidentalis) rookery in South Carolina, USA	Cross-section	2006	South Carolina USA	USA	PCR			Carios capensis	Lonestari		brown pelican (Pelecanus occidentalis)		2004
Reis, C.	Questing ticks in suburban forest are infected by at least six tick-borne pathogens	Cross-section	2011	Essone France	France	PCR			I. ricinus	Miyamotoi				2008							1.3 (ticks)
Reller, M. E.	Multiplex 5′ nuclease-quantitative PCR for diagnosis of relapsing fever in a large Tanzanian cohort	Case	2011	Tanzania	Tanzania	PCR	Microscopy			Crocidurae
Remesar, S.	Longitudinal Study of Infection with Borrelia spp. in Questing Ticks from North-Western Spain	Cross-section	2019	Galicia Spain	Spain	PCR			I. ricinus	Miyamotoi				2015-2017							0.85
Rentaro Oda	The first case of imported Borrelia miyamotoi disease concurrent with Lyme disease	Case	2017	Minnesota USA	Japan	Serology				Miyamotoi	1			2013	64		0	1		malaise, headache, myalgia, and arthralgia		doxycycline	200mg 14d	1	0
Reynolds, F. C.	Relapsing Fever: Comments on Its Incidence in Nevada	Review	1937
Robert P. Smith, Jr.	Seroprevalence of Borrelia burgdorferi, B. miyamotoi, and Powassan Virus in Residents Bitten by Ixodes Ticks, Maine, USA	Retrospective and case	2019	Maine USA	Maine USA	Serology			I. scapularis	Miyamotoi	6			1989-2014
Rochlin, I.	Emerging tick-borne pathogens of public health importance: a mini-review	Review	2020
Rodhain, F.	Tick-borne relapsing fever in Madagascar: An eradicated disease?. [French]	Cross-section	1989	Madagascar	Madagascar				Unknown					1988
Rodhain, F.	Joseph Désiré Tholozan and the Persian relapsing fever	Review	1998
Rodino, K. G.	Tick-Borne Diseases in the United States	Review	2020		USA				I. pacificus, I. scapularis	Miyamotoi
Rodriguez-Morales, A. J.	Epidemiology of zoonotic tick-borne diseases in Latin America: Are we just seeing the tip of the iceberg?	Review	2018	South America	South America
Rogovskyy, A.	Diversity of Borrelia spirochetes and other zoonotic agents in ticks from Kyiv, Ukraine	Cross-section	2018	Kiev Ukraine	Ukraine	PCR			I. ricinus	Miyamotoi				2016							1.1 (ticks)
Rollend, Lindsay	Transovarial transmission of Borrelia spirochetes by Ixodes scapularis: A summary of the literature and recent observations	Cross-section	2013	Connecticut USA	USA	PCR			I. scapularis	Miyamotoi				2000-2010
ROSALIE T. TREVEJO	AN INTERSTATE OUTBREAK OF TICK-BORNE RELAPSING FEVER AMONG VACATIONERS AT A ROCKY MOUNTAIN CABIN	Case	1998	Colorado	Colorado	Microscopy	Culture	Serology	Hermsii	Hermsii	16			1995	11.5	(2-66)	7	9	2.8	chills, sweats, myalgias, and headache		doxycycline, Penicillin, Erythromycin, Tetracycline		12	0			1	8.3
Roscoe, C.	Tick-borne relapsing fever	Case and review	2005	Idhao USA	USA	Microscopy				Unknown	1				60		0	1	2	Headache, chills, diffuse abdominal pain, blurred vision		Tetracycline	2g 10d	1	0			0	0
Rosenthal, E.	Relapsing fever in Cape Town. A case report	Case	1982	Namibia	South Africa	Microscopy				Unknown	1				19		0	1	1	rigors, sweating, headache, weakness, loss of appetite, cough, photophobia		Penicillin	5d	1	0			0	0		Anterior uveitis
Röttgerding, F.	Immune Evasion Strategies of Relapsing Fever Spirochetes	Cross-section	2020
Rudakova, S. A.	Genospecies diversity of borrelia in ixodes ticks of the West Siberia	Cross-section	2019	Siberia Russia	Russia	PCR			I. persulcatus, Dermacentor reticulatus	Miyamotoi
Russart, N. M.	Survey of ticks (Acari: Ixodidae) and tick-borne pathogens in North Dakota	Cross-section	2014	North Dakota USA	USA	PCR			I. scapularis, Dermacentor variabilis, I. angustus, I. woodi	None so far				2010
Rustenhoven-Spaan, I.	Maternal mortality in a rural tanzanian hospital: Fatal Jarisch-Herxheimer reaction in a case of relapsing fever in pregnancy	Case	2013	Tanzania	Tanzania	Microscopy				Duttoni	1				19		1	0		headache, fever, malaise, vomiting		Penicillin		1	1			1	100
Ruyts, S. C.	Molecular detection of tick-borne pathogens Borrelia afzelii, Borrelia miyamotoi and Anaplasma phagocytophilum in Eurasian red squirrels (Sciurus vulgaris)	Cross-section	2017	Flanders, Belgium	Belgium	PCR				Miyamotoi		Eurasian red squirrels (Sciurus vulgaris)		2010-2014
S. J. Cutler	New concepts for the old challenge of African relapsing fever borreliosis	Cross-section	2009		Africa
S. Patrat-Delon	Recurrent tick-borne fever: A possible diagnosis in patients returning from Senegal	Case	2008	Dakar Senegal	Senegal	Microscopy					4			2000-2003	27.3	(4-41)	3	1		Chills, headache, diarrhea		doxycycline, Penicillin	200mg 10d, 10-15d	4	0			0	0
Sakakibara, K.	Detection and Characterization of the Emerging Relapsing Fever Pathogen, Borrelia miyamotoi, from the Ixodes ricinus Tick in the Rural Trakya (Thrace) Region of Northwestern Turkey	Cross-section	2016	Istanbul, Kirklareli Tu	Turkey	PCR			I. ricinus	Miyamotoi				2008
Salim abadi, Y.	Hard Ticks on Domestic Ruminants and their Seasonal Population Dynamics in Yazd Province, Iran	Cross-section	2010	Yazd Province Iran	Iran				Hyalomma spp, Rhipicephalus sanguineus, Dermacentor marginatus			cow, goat, sheep, camel		2008-2009
Salkeld, D. J.	Tick-borne Pathogens in Northwestern California, USA	Cross-section	2014	San Francisco California USA	USA	PCR			I. pacificus	Miyamotoi				2012							1.3 (ticks)
Salkeld, D. J.	Disease Risk & Landscape Attributes of Tick-Borne Borrelia Pathogens in the San Francisco Bay Area, California	Cross-section	2015	San Francisco Bay Area California USA	USA	PCR			I. pacificus	Miyamotoi				2012-2013
Sambado, Samantha	Mixed transmission modes promote persistence of an emerging tick-borne pathogen	Cross-section	2020	California USA	USA	PCR			I. pacificus	Miyamotoi		Peromyscus truei, californicus und maniculatus (mouse)		2018-2019							Peromiscus (5.21), ticks (larvae 0.11, nymphs 4.98, adults 8.75)
Sanchez-Vicente, S.	Polymicrobial Nature of Tick-Borne Diseases	Cross-section	2019	Suffolk County New York USA	New York USA	PCR			I. scapularis	Miyamotoi				2018							3 (ticks)
Sándor Szekeres	Prevalence of Borrelia miyamotoi and Borrelia burgdorferi sensu lato in questing ticks from a recreational coniferous forest of East Saxony, Germany	Cross-section	2017	Bautzen in Sachsen, Germany	Germany	PCR			I. ricinus	Miyamotoi				2014							1.2
Sándor, A. D.	Do the Ticks of Birds at an Important Migratory Hotspot Reflect the Seasonal Dynamics of Ixodes ricinus at the Migration Initiation Site? A Case Study in the Danube Delta	Cross-section	2014	Tulcea Romania	Romania				Ixodes ricinus, I. arboricola, I. redikorzevi, Haemaphysalis punctata	None so far		Migratory birds		2011-2012
Sándor, S.	Borrelia miyamotoi: A recently identified human pathogenic tick-borne relapsing fever spirochete	Review	2017							Miyamotoi
Sanketh Rampes	TICK-BORNE RELAPSING FEVER: A FEVER SYNDROME MIMIC	Case	2019	Spain		Serology					1				19		1	0		rash, arthralgia, abdominal pain		doxycycline		1	0
Sanne C. Ruyts	Year-to-year variation in the density of Ixodes ricinus ticks and the prevalence of the rodent-associated human pathogens Borrelia afzelii and B-miyamotoi in different forest types	Cross-section	2018	Belgium	Belgium	PCR			I. ricinus	Miyamotoi				2009-2014
Sanseverino, Lais	Test for Borrelia spp. in bats in an urban area in the South of Brazil	Cross-section	2019	Municipality of Maringá Brazil	Brazil	PCR								2013-2014
Santos, Camila Alves dos	Molecular detection of a Borrelia sp. in nymphs of Amblyomma brasiliense ticks (Atari: Ixodidae) from Iguacu National Park, Brazil, genetically related to Borrelia from Ethiopia and Cote d'Ivoire	Cross-section	2020	Iguaçu National Park Brazil	Brazil	PCR			Amblyomma brasiliense	New? (MN650844.1)				2015-2017
Sarah A Hamer	Associations of passerine birds, rabbits, and ticks with Borrelia miyamotoi and Borrelia andersonii in Michigan, U.S.A.	Cross-section	2012	Michigan	Michigan	PCR			I. dentatus	Miyamotoi		Birds (Northern Cardinal, American Robin, and Hermit Thrush)		2004-2007
Sarih, M.	Borrelia hispanica relapsing fever, Morocco	Case	2009	Northwest Morocco	Morocco	Microscopy	PCR			Hispanica	26			2000-2006							20.5 (Patients with unexplained fever)
Sarksyan, D. S.	Relapsing (recurrent) disease caused by Borrelia miyamotoi	Case	2015	Udmurt Republic Russia	Russia	PCR	Serology			Miyamotoi	79		Republican Infectious Diseases Hospital						4x2, 2x3	weakness, headache, chills, fever, sweating, dizziness, nausea, vomiting, myalgia, arthralgia
Sathiamoorthi, S.	The eye and tick-borne disease in the United States	Review	2016
Savel'eva, M. V.	Clinical and laboratory characteristics of diseases caused by Borrelia spp. In the inhabitants of the Novosibirsk region in 2015-2017	Case	2018	Novosibirsk Province Russia	Russia	PCR				Miyamotoi	74			2015-2017																	13,5% meningeal symptoms
Schöffel, N.	Relapsing fever borreliosis: A review of the literature	Review	2018
Schreiber, C.	Pathogens in ticks collected from dogs in Berlin/Brandenburg, Germany	Cross-section	2014	Berlin Germany	Germany	PCR			I. ricinus, I. hexagonus	Miyamotoi		Dogs		2010-2011
Schuhardt, V. T.	Treatment of relapsing fever with antibiotics	Cohort	1952
Schwan, T. G.	Tick-borne relapsing fever caused by Borrelia hermsii, Montana	Case	2003	Wild Horse Island Montana USA	USA	Microscopy	Serology	Animal inoculation		Hermsii	5			2002	31.6	(5-54)	2	3		rash, headache, myalgia, arthralgia, vomiting, diarrhea		doxycycline, erythromycin		5	0			0	0
Schwan, T. G.	Endemic Foci of the Tick-Borne Relapsing Fever Spirochete Borrelia crocidurae in Mali, West Africa, and the Potential for Human Infection	Cross-section	2012	Mali	Mali	Microscopy	Serology	PCR	O. sonrai	Crocidurae		Arvicanthis niloticus, Crocidura fulvastra, Crocidura viaria, Crocidura olivieri, Praomys daltoni, Mastomys huberti, Mastomys erythroleucus, Mastomys natalensis		2007-2011							11.0% rodents, 14.3% shrews
Schwan, T. G.	Tick-borne relapsing fever and Borrelia hermsii, Los Angeles County, California, USA	Cross-section	2009	San Gabriel Mountains Los Angeles California USA	USA	Serology	PCR		O. hermsii	Hermsii	1	Brush mice		2006-2008	51		0	1	2
Schwan, T. G.	Vector interactions and molecular adaptations of Lyme disease and relapsing fever spirochetes associated with transmission by ticks	Review	2002
Schwan, T. G.	GlpQ: an antigen for serological discrimination between relapsing fever and Lyme borreliosis	Cross-section	1996
Schwan, T. G.	Bloodstream- versus tick-associated variants of a relapsing fever bacterium	Cross-section	1998
Schwan, Tom G.	Investigations of Relapsing Fever at Home and Abroad	Review	2010
Schwartz, Robert S.	Paul Ehrlich's Magic Bullets	Review	2004
Scott J. Layzell	Prevalence of Borrelia burgdorferi and Borrelia miyamotoi in questing Ixodes ricinus ticks from four sites in the UK	Cross-section	2018	Gloucestershire, West Sussex, Suffolk, Oxfordshire UK	England	PCR			I. ricinus	Miyamotoi				2014
Scott, J. C.	Typing African relapsing fever spirochetes	Cross-section	2005	Tanzania	Tanzania	PCR			O. moubata	Duttonii
Scott, J. D.	First report of a blacklegged tick, Ixodes scapularis Say (Acari: Ixodidae), parasitizing a raptor in Canada	Cross-section	2017	Mirabel Québec Canada	Canada	PCR			I. scapularis	None so far		American Kestrel (Falco sparverius Linnaeus)		2016
Seraji-Bozorgzad, N.	Non-Lyme tick-borne diseases: A neurological perspective topical collection on infection	Review	2013
Serene Yu	Prevalence of common tick-borne pathogens in white-tailed deer and coyotes in south Texas	Cross-section	2020	South Texas USA	South Texas USA	PCR				Turicatae		Coyotes		2016							0.8
Seto, J.	Detection of tick-borne pathogens in ticks from dogs and cats in Yamagata Prefecture, Japan, 2018	Cross-section	2020	Japan	Japan	PCR			Ovatus	Unknown		Dogs, cats		2014
Seungeun Han	Vertical transmission rates of Borrelia miyamotoi in Ixodes scapularis collected from white-tailed deer	Cross-section	2019	Maine, New Hampshire, Tennessee, and Wisconsin USA	USA	PCR			I. scapularis	Miyamotoi		White-tailed deer		2015-2016
Seungeun Han	High Prevalence of Borrelia miyamotoi among Adult Blacklegged Ticks from White-Tailed Deer	Cross-section	2016	Wisconsin, USA	Wisconsin USA	PCR			I. scapularis	Miyamotoi		White-Tailed Deer		2010-2012
Shah, R. G.	Clinical approach to known and emerging tick-borne infections other than Lyme disease	Review	2013
Shaked, Y.	Relapsing fever and salmonella bacteraemia simultaneously affecting a healthy young man	Case	1986	Jerusalem Israel	Israel	Microscopy				Persica	1				20		0	1		Chills, headache		Tetracycline		1	0
Shamaei-Tousi, A.	Erythrocyte-aggregating relapsing fever spirochete Borrelia crocidurae induces formation of microemboli	Cohort	1999
Shamaei-Tousi, A.	The relapsing fever spirochaete, Borrelia crocidurae, activates human endothelial cells and promotes the transendothelial migration of neutrophils	Cross-section	2000
Shannon L. Delaney	Borrelia miyamotoi Serology in a Clinical Population With Persistent Symptoms and Suspected Tick-Borne Illness	Retrospective and case	2020	USA (unknown, California, Florida, Illinois)	New York USA	Serology				Miyamotoi	21			2017-2018	34	(10-70)	14					doxycycline, Penicillin	14d	21
Shapiro, E. D.	Other Borrelia Species and Spirillum minus	Review	2017
Shapiro, E. D.	Borrelia Infections: Lyme Disease and Relapsing Fever	Review	2011
Shayeghi, M.	Tick-borne relapsing fever in Sabzevar (Khorasan Razavy Province), North-Eastern Iran	Case	2016	Khorasan Razavy Province Iran	Iran	Microscopy			O. tholozani, Argas persicus, Ornitodoros lahorensis, A. reflexus	Persica	5			2004							5.2 (ticks)
Shehab, K. W.	Unexplained fever after a camping trip in the american Southwest	Case	2012	Utah? USA	USA	Microscopy				Hermsii					8		1	0	1	Headache, lymphadenopathy, rash, photophobia, chills, epistaxis		doxycycline		1	0			1	100
Shemshad, K.	Species diversity and geographic distribution of hard ticks (Acari: Ixodoidea: Ixodidae) infesting domestic ruminants, in Qazvin Province, Iran	Cross-section	2012	Qazvin province Iran	Iran				Hyalomma spp, Rhipicephalus spp, Boophilus annulatus			cattle, sheep, goat		2010
Shi Liu	Investigation of Borrelia spp. in ticks (Acari: Ixodidae) at the border crossings between China and Russia in Heilongjiang Province, China	Cross-section	2012	Heilongjiang Province China	China	PCR			Ixodes persulcatus, Dermacentor silvarum, Haemaphysalis concinna, Haemaphysalis japonica	/				2009
Sidi, G.	Tickborne relapsing fever in Israel	Case	2005	Israel	Israel	Microscopy					606			1971-2003			77	529
Sidi, G.	Relapsing Fever	Review	2010
Simon, J. W.	Tick borne relapsing fever imported into the United Kingdom	Case	1985	Cyprus	England	Microscopy				Unknown	1		Cambridge Military Hospital		24		0	1	3	vomiting, headache and backache		Doxycycline, Tetracycline	250mg 7d	1	0			1	100		Anemia, Thrombocytopenia
Simon, R. B.	Hidden dangers: Non-Lyme tick-borne diseases	Review	2013
Singh-Behl, D.	Tick-borne infections	Review	2003
Siński, E.	Borrelia miyamotoi: A human tick-borne relapsing fever spirochete in Europe and its potential impact on public health	Review	2016							Miyamotoi
Skar, G.	Recurrent fever and thrombocytopenia in a 4-year-old girl	Case	2015	Colorado USA	USA	Serology				Hermsii	1				4		1	0	3	headache, body aches, diarrhea, emesis		Erythromycin	10d	1	0			0	0		thrombocytopenia
Skotarczak, B.	Molecular evidence for bacterial pathogens in Ixodes ricinus ticks infesting Shetland ponies	Cross-section	2016	Goleniowska Forest Poland	Poland	PCR			I. ricinus	Miyamotoi		Shetland ponies									0.6 (ticks)
Smith, L.	Relapsing fever--a case history	Case	1969	San Francisco California USA	USA	Microscopy				Unknown	1			1967	12		1	0	1	dizziness, headache, abdominal pain		Penicillin		1	0			0	0		auditory and visual hallucinations
Snowden, J.	Relapsing fever	Review	2020
Soares, Cleber O.	Borrelioses, agents and vectors: A review	Review	2000
Socolovschi, C.	UPDATE ON TICK-BORNE BACTERIAL DISEASES IN EUROPE	Review	2009
Socolovschi, C.	Ticks and human tick-borne diseases in Africa. [French]	Review	2008
Socolovschi, Cristina	Borrelia,Rickettsia, andEhrlichiaSpecies in Bat Ticks, France, 2010	Cross-section	2012	France	France	PCR			Argas vespertilionis	sp. CPB1		Bats		2010
Sonenshine, D. E.	Range Expansion of Tick Disease Vectors in North America: Implications for Spread of Tick-Borne Disease	Cross-section	2018	USA	USA
Sormunen, J. J.	Tick-borne bacterial pathogens in southwestern Finland	Cross-section	2016	Finland	Finland	PCR			I. ricinus	Miyamotoi				2013-2014							0.56 (ticks)
Sotelo Cruz, Norberto	Borreliosis, fiebre recurrente causada por espiroquetas. Informe de un caso	Case	2012	Sonora Mexico	Mexico	Serology	Microscopy			Unknown	1			2011	12		1	0	>3			doxycycline		1	0			1	100
Souidi, Y.	Borrelia crocidurae in Ornithodoros ticks from northwestern Morocco: A range extension in relation to climatic change?	Cross-section	2014	Gharb Morocco	Morocco	PCR			O. marocanus (+ O. sonrai?)	Hispanica, crocidurae				2008-2012							6.8 (ticks)
Southern, Paul M. Jr	RELAPSING FEVER: A Clinical and Microbiological Review	Review	1969
SOUTHERN, PAUL M. JR.	RELAPSING FEVER: A Clinical and Microbiological Review	Review	1969
Spach, D. H.	Tick-borne diseases in the United States	Review	1993
Spiller, G. W.	Tick-borne relapsing fever due to Borrelia hermsii in British Columbia	Case	1986	British Columbia Canada	Canada	Microscopy	Serology			Hermsii	2			1983-1984	28.5	(14-43)	0	2	(1-5)	chills, weakness, myalgia, headache, tachycardia		Tetracycline	1g	1	0						Thrombocytopenia
Springer, A.	Borrelia prevalence and species distribution in ticks removed from humans in Germany, 2013–2017	Cross-section	2020	Germany	Germany	PCR			I. ricinus	Miyamotoi				2013-2017							7.37 (ticks)
Stackebrandt, E.	Taxonomic parameters revisited: tarnished gold standards	Review	2006
Stanek, G.	Borreliosis and Travel Medicine	Review	1995
Stefanie B. Campbell	Evaluating the risk of tick-borne relapsing fever among occupational cavers—Austin, TX, 2017	Cross-section	2019	Texas	Texas	Serology	PCR			Hermsii, Turicatae	5			2017	40	(21-73)						doxycycline		4	0			3	75
Stete, K.	Case report and genetic sequence analysis of candidatus Borrelia Kalaharica, Southern Africa	Case	2018	South Africa, Botswana, Zimbabwe, Namibia	Germany	Microscopy	PCR			Candidatus B. kalaharica	1		University Medical Center in Freiburg, Germany	2015	71		1	0	3			doxycycline	200mg 11d	1	0			0	0
Straub, M. H.	Distribution and prevalence of vector-borne diseases in California chipmunks (Tamias spp.)	Cross-section	2017	Mendocino county, western Sierra California USA	USA	PCR	Serology			Unknown		redwood chipmunks, least chipmunks (T. minimus, T. speciosus)		2005-2015							2% (redwood), 10% (least)
Subramanian, G.	Multiple tick-associated bacteria in Ixodes ricinus from Slovakia	Cross-section	2012	Slovakia	Slovakia	PCR			I. ricinus	Miyamotoi											1 (ticks)
Sun, Y.	Ornithodoros (Ornithodoros) huajianensis sp. nov. (Acari, argasidae), a new tick species from the Mongolian marmot (Marmota bobak sibirica), Gansu province in China	Cross-section	2019	Gansu Province China	China	PCR			O. huajianensis (new)	None so far		Marmota bobak sibirica		1991
Suss, J.	Tick-borne human pathogenic microorganisms found in Europe and those considered nonpathogenic. Part II: Bacteria, parasites and mixed infections. [German]	Review	2004
Szekeres, S.	Eco-epidemiology of Borrelia miyamotoi and Lyme borreliosis spirochetes in a popular hunting and recreational forest area in Hungary	Cross-section	2015	Gemenc, Hungary	Hungary	PCR			I. ricinus	Miyamotoi		Apodemus flavicollis (mouse)		2010–2015
Szekeres, S.	Road-killed mammals provide insight into tick-borne bacterial pathogen communities within urban habitats	Cross-section	2019	Budapest Hungary	Hungary	PCR				Miyamotoi		Sciurus vulgaris (red squirrel)		2015
Taber, L. H.	Spirochetal infections	Review	1979
Tadin, A.	Molecular survey of zoonotic agents in rodents and other small mammals in Croatia	Cross-section	2016	Croatia	Croatia	PCR				Miyamotoi		A. agrarius, Apodemus flavicollis, Sorex araneus (rodents)		2003-2011							3.7 (rodents with B.)
Taft, W. C.	Relapsing fever; report of a sporadic outbreak, including treatment with penicillin	Case	1945	Texas USA	USA	Microscopy					11		Army hospital Texas	1944-1945						Headache, nausea, vomiting		Arsenicals, Penicillin		7
Takano, A.	Characterization of reptile-associated Borrelia sp. in the vector tick, Amblyomma geoemydae, and its association with Lyme disease and relapsing fever Borrelia spp	Cross-section	2011	Iriomotejima Island Okinawa Japan	Japan	PCR			Amblyomma geoemydae	New? (Borrelia sp. tAG)		Tortoises
Takano, A.	Isolation and characterization of a novel Borrelia group of tick-borne borreliae from imported reptiles and their associated ticks	Cross-section	2010	Zambia, Jordan, Uzbekistan, Ghana, Sri Lanka	Japan	PCR			Hyalomma aegyptum, amblyomma spp (dissimile, latum, sparsum, trimaculatum)	Turcica, new? (Borrelia sp. ST, Borrelia sp. GP, Borrelia sp. BF)		Tortoises
Takano, A.	A novel relapsing fever Borrelia sp. infects the salivary glands of the molted hard tick, Amblyomma geoemydae	Cross-section	2012	Okinawa prefecture Japan	Japan	PCR			Amblyomma geoemydae	New? (Borrelia sp. AGRF)		Turtles
Talagrand-Reboul, E.	Immunoserological Diagnosis of Human Borrelioses: Current Knowledge and Perspectives	Cohort and review	2020
Talagrand-Reboul, E.	Relapsing fevers: Neglected tick-borne diseases	Review	2018
Talbert, A.	Spraying tick-infested houses with lambda-cyhalothrin reduces the incidence of tick-borne relapsing fever in children under five years old	Cross-section	1998	Tanzania	Tanzania	Microscopy					59			1995		(1-5)
Taylor, A. J.	Large-Scale Survey for Tickborne Bacteria, Khammouan Province, Laos	Cross-section	2016	Khammouan Province Laos	Laos	PCR			Haemaphysalis spp	New? (Laos haemaphysalis aborensis borrelia KR733069 and KR733068) similar to Shiretoko Haemaphysalis Borrelia sp.				2012-2014							1.6 (ticks)
Taylor, Kyle R.	Borrelia miyamotoiInfections among Wild Rodents Show Age and Month Independence and Correlation withIxodes persulcatusLarval Attachment in Hokkaido, Japan	Cross-section	2013	Hokkaido Japan	Japan	PCR			I. persulcatus	Miyamotoi		Rodents (M. rufocanus, A. speciosus, A. argenteus)		2010-2011							1.5 (rodents)
Teglas, M. B.	Co-infection of Ornithodoros coriaceus with the relapsing fever spirochete, Borrelia coriaceae, and the agent of epizootic bovine abortion	Cross-section	2011	Oregon, Caliornia USA	USA	PCR			Ornithodoros coriaceus	Coriaceae				2001-2009							1.3 (ticks)
Telford, S. R.	Borrelia miyamotoi Disease: Neither Lyme Disease Nor Relapsing Fever	Review	2015							Miyamotoi
Telmadarraiy, Z.	A survey on fauna of ticks in west Azerbaijan province, Iran	Cross-section	2004	West Azerbaijan province Iran	Iran				O.lahorensis, A. persicus (soft ticks), Haemaphysalis spp, Hyalomma spp, Rhipicephalus spp, Boophilus annulatus, Dermacentor spp			cow, buffalo, sheep, goat, duck, poultry
Telmadarraiy, Z.	Tick infestation rate of sheep, goat and distribution of ticks in Bashagard District, Hormozgan Province, Iran during year 2012	Cross-section	2016	Ilam province Iran	Iran				Haemaphysalis sp, Hyalomma spp			Sheep		2007-2008							11.41 (sheep)
TheresaM. Fiorito	Borrelia miyamotoi Polymerase Chain Reaction Positivity on a Tick-Borne Disease Panel in an Endemic Region of Rhode Island: A Case Series	Case	2017	Rhode Island USA	Rhode Island USA	PCR	Serology			Miyamotoi	18		South County Hospital	2014-2015	60.5	(34-80)	2	16		chills, myalgia, fatigue, headache		doxycycline, Penicillin, Cefuroxime, Penicillin	10-27d	18	0
Thomas Sanchez, Richard Said	Rodents as potential reservoirs for Borrelia spp. in northern Chile	Cross-section	2020	Chile	Chile	PCR				New? (A10, A44)		Cricetidae family (Phyllotis xanthopygus and Oligoryzomys longicaudatus)		2018
Thompson, R. S.	Outbreak of tick-borne relapsing fever in Spokane County, Washington	Case	1969	Spokane County Washington USA	USA	Microscopy	Animal inoculation		O. Hermsi	Hermsii	11			1968		(12-46)	0	11	(1-7)	Headache, Myalgias, cough, sore throat, nausea, prostration, vomiting, diarrhea, splenomegaly, lymphadenopathy, liver tenderness		Tetracycline		4	0			0	0
Tilley, P. A.	Three cases of relapsing fever associated with lakeside cabins in Idaho	Case	1994	Idaho USA	Canada	Microscopy	Serology			Hermsii	3		Vancouver general hospital	1993	43.3	(36-50)	2	1	(1-4)	Vomiting, arthralgia, headache, diarrhea, abdominal pain, myalgia, prostration, conjunctival injection		Doxycycline, penicillin		3	0			1	33.3
Tobudic, Selma	Human Borrelia miyamotoi Infection, Austria	Case	2020	Austria?	Austria	Microscopy	PCR			Miyamotoi	1				51		1	0				doxycycline	200mg 14d	1	0			0	0
Todd, Suzanne R.	No Visible Dental Staining in Children Treated with Doxycycline for Suspected Rocky Mountain Spotted Fever	Cross-section	2015
Tokarz, R.	Assessment of Polymicrobial Infections in Ticks in New York State	Cross-section	2010	New York USA	USA	PCR			I. scapularis	Miyamotoi				2008							2 (Ticks)
Tokarz, R.	A multiplex serologic platform for diagnosis of tick-borne diseases	Cohort	2018
Tom G. Schwan	Characterization of a novel relapsing fever spirochete in the midgut, coxal fluid, and salivary glands of the bat tick carios kelleyi	Cross-section	2009	Jones County, Iowa USA	Iowa USA	PCR	Microscopy		Carios kelleyi	Candidatus B. johnsonii (proposed)		Bat		2004-2007
Torreggiani, S.	Recurrent fever in children	Review	2016
Trape, J. F.	Tick-borne borreliosis in West Africa	Case	1991	Keur Moussa Senegal	Senegal	Microscopy				Possible Crocidurae (not proven)	12	Arvicanthis niloticus, Mastomys erythroleucus, Mastomys huberti, Tatera gambiana, Mus musculus		1989-1990		(2-14)					0.9 (children)
Tucker, W. A. L.	A report on the treatment of tick relapsing fever with sodium penicillin	Cross-section	1946
Tyner, H. L.	Use for a novel real-time fret PCR assay for detection for tick-borne relapsing fever group borrelia from ixodes scapularis ticks collected in Wisconsin (2013-2014)	Cross-section	2015	Wisconsin USA	USA	PCR			I. scapularis	Miyamotoi				2010, 2013-2014							1.9 (ticks)
Uhlmann, E. J.	Polymerase chain reaction of tick-borne relapsing fever caused by Borrelia hermsii	Case	2007	Montana USA	USA	PCR				Hermsii	1		St. Louis Children’s Hospital		13		0	1		chills, headache and emesis		doxycycline	200mg 10d	1	0			0	0
Uilenberg, G.	Borreliainfections of ruminants in Europe	Cross-section	1988	Netherland, Austria	Netherland, Austria	Microscopy				Unknown		Cattle, red-deer, roe-deer		1973-1974, 1984
Vaculová, T.	Simultaneous Occurrence of Borrelia miyamotoi, Borrelia burgdorferi Sensu Lato, Anaplasma phagocytophilum and Rickettsia helvetica in Ixodes ricinus Ticks in Urban Foci in Bratislava, Slovakia	Cross-section	2019	Bratislava SK	Slovakia	PCR			I. ricinus	Miyamotoi				2011-2012
Valle, M. I. G. D.	Infecciones producidas por borrelias: Enfermedad de Lyme y fiebre recurrente	Review	2018
Van Holten, J.	Neonatal Borrelia duttoni infection: A report of three cases	Case	1997	Tanzania	Tanzania	Microscopy				Duttoni (possible)	5		Ndala Hospital		(0-unknown)		4	1		Jaundice		Erythromycin, Penicillin	5d	5	0			0	0	2 (post-delivery)
Varela, A. S.	First Culture Isolation of Borrelia lonestari, Putative Agent of Southern Tick-Associated Rash Illness	Cross-section	2004	Clarke County Georgia USA	USA	PCR			Amblyomma americanum	Lonestari				2003
Vasil'eva, I. S.	Changes in the village foci of tick-borne relapsing fever in Uzbekistan over a 10-year period	Cross-section	1991	Uzbekistan	Uzbekistan				O. papillipes	Sogdiana				1977, 1987
Vasil'eva, I. S.	[The tick Ornithodoros papillipes count in Namangan and Andizhan Provinces and its determining factors]	Cross-section	1986	Namangan, Andizhan Uzbekistan	Uzbekistan				O. papillipes	None so far
Vasil'Eva, I. S.	THE CONTEMPORARY STATE OF NIDI AND SICK-RATE WITH TICK-BORNE RELAPSING FEVER IN THE UZBEK-SSR USSR	Cross-section	1984	Namanganskaya, Andizhanskaya regions Uzbekistan	Uzbekistan				O. papillipes	None so far				1977-1979, 1982
Vatandoost, Hassan	Distribution of Soft Ticks and Their Infection with Borrelia in Hamadan Province, Iran	Cross-section	2002	Hamadan province Iran	Iran	Animal inoculation			O.tholozani, Argas persicus, Argas reflexus, Ornithodoros canestrinni, Ornithodoros lahorensis	Persica				2001
Vayssier-Taussat, M.	Next Generation Sequencing Uncovers Unexpected Bacterial Pathogens in Ticks in Western Europe	Cross-section	2013	Alsace France	France	PCR			I. ricinus	Miyamotoi
Vázquez-Guerrero, E.	Case report: A retrospective serological analysis indicating human exposure to tickborne relapsing fever spirochetes in Sonora, Mexico	Case	2019	Sonora Mexico	Mexico	Microscopy	Serology			Unknown (Turicatae?)	1			2012	45		1	0	4	arthralgias, diaphoresis, asthenia, adynamia, fatigue, headache, eye pain, tachycardia, abdominal pain, dyspnea, generalized diffuse rash		doxycycline	14d
Veena, S.	Borreliosis: Recurrent fever due to spirochetes	Case	2013		India	Microscopy				Unknown	1				50		1	0	3	headache, nausea, myalgia, and arthralgia		doxycycline		1	0			0	0
Venzal, J. M.	Ornithodoros quilinensis sp. nov. (Acari, Argasidae), a new tick species from the Chacoan region in Argentina	Cross-section	2012	Córdoba Province Argentina	Argentina	PCR			Ornithodoros quilinensis sp. nov.	none so far		Graomys centralis (rodent)		2010-2011
Vera Rar	Detection and genetic characterization of a wide range of infectious agents in Ixodes pavlovskyi ticks in Western Siberia, Russia	Cross-section	2017	Western Siberia Russia	Russia	PCR			Pavlovskyi, Persulcatus	Miyamotoi				2010-2015
Wallace, M. R.	Endemic infectious diseases of Afghanistan	Review	2002
Walton, G. A.	Relapsing fever in the Digo District of Kenya Colony	Cross-section and case	1955	Digo district Kenya	Kenya				O. moubata		33			1945-1954
Walton, G. A.	Relapsing fever in the Meru District of Kenya	Cross-section	1950	Meru District Kenya	Kenya				O. moubata
Wang, G.	Borrelia burgdorferi and Other Borrelia Species	Review	2014
Warrell, David A.	Louse-borne relapsing fever (Borrelia recurrentisinfection)	Review	2019
Webster, G.	Jarisch-Herxheimer reaction associated with ciprofloxacin administration for tick-borne relapsing fever	Case	2002	Lake Tahoe Nevada or California USA	USA	Microscopy				Unknown	1				14		1	0		Abdominal pain, headache, nausea, vomiting, myalgia, flank pain		Ciprofloxacin, doxycycline	200mg	1	0			1	100		Thrombocytopenia, elevated ASAT and ALAT, disseminated intravascular coagulation
Weller, Burford	RELAPSING FEVER IN CENTRAL TEXAS	Case	1930	Texas USA	USA	Microscopy			O. turicata	Unknown	4				16		0	4	4	malaise, leg ache, headache, nausea, vomiting, chills, rash		Arsenicals		4	0
Wellman, F. C.	Human Trypanosomiasis and Spirochaetosis in Portuguese South-West Africa, with suggestions for Preventing their Spread in the Colony	Case	1906	South Angola	South Angola	Microscopy			O. moubata		4
Wengrower, D.	Myocarditis in tick-borne relapsing fever	Case	1984	Jerusalem Israel	Israel	Microscopy				Unknown (Persica?)	2		Hadassah University Hospital	1975, 1983	19	19	1	1		rigors, headache and myalgia		Tetracycline	2g	2	0			1	50		Myocarditis
Werner, S. L.	Zoonosis: Update on Existing and Emerging Vector-Borne Illnesses in the USA	Review	2019	USA	USA
Westenfeld, F. W.	Clinical pathology rounds: Relapsing fever in a recent visitor to Africa	Case	1997	Zimbabwe, Mozambique	Zimbabwe, Mozambique	Microscopy				unknown	1				57		1	0				Tetracycline		1	0			1	100
Whitney, M. S.	Spirochetemia caused by Borrelia turicatae infection in 3 dogs in Texas	Cross-section	2007	Texas USA	Texas USA	Microscopy	Serology			Turicatae		Siberian Huskies (2), Rottweiler (1)		1999-2001
Wieser, A.	Relapsing fever: An almost forgotten disease in focus again. [German]	Review	2016
Wilder, Hannah K.	Case Report: A Retrospective Serological Analysis Indicating Human Exposure to Tick-Borne Relapsing Fever Spirochetes in Texas	Case	2015	Texas USA	USA					Unknown (Turicatae?)	1			2013	Unknown		0	1	1	Myalgia, chills, headache, eye pain, malaise, weakness				1	0
Wilhelmsson, P.	Prevalence and Diversity of Borrelia Species in Ticks That Have Bitten Humans in Sweden▿	Cross-section	2010	Östergötland County Sweeden	Sweeden	PCR			I. ricinus	Miyamotoi				2007-2008							1 (ticks)
Wilhelmsson, Peter	Prevalence, Diversity, and Load of Borrelia species in Ticks That Have Fed on Humans in Regions of Sweden and Åland Islands, Finland with Different Lyme Borreliosis Incidences	Cross-section	2013	Åland Islands Finland, Sweeden	Finland, Sweeden	PCR			I. ricinus	Miyamotoi				2008-2009							2 (ticks)
Wisseman, C. L.	RELAPSING FEVER IN DENTON COUNTY, TEXAS - REPORT ON FINDING THE TICK, ORNITHODORUS TURICATA, NATURALLY INFECTED	Cross-section	1945	Denton County Texas USA	USA	Microscopy	Animal inoculation		O. turicata	Unknown
Wodecka, B.	Identification of host blood-meal sources and Borrelia in field-collected Ixodes ricinus ticks in north-western Poland	Cross-section	2016	Poland	Poland	PCR			I. ricinus	Miyamotoi		Capreolus capreolus, Cervus elaphus, Sus scrofa
Wodecka, B.	Differential associations of Borrelia species with European badgers (Meles meles) and raccoon dogs (Nyctereutes procyonoides) in western Poland	Cross-section	2016	Poland	Poland	PCR			I. ricinus	Miyamotoi		Racoon dogs		2009-2011							1.5 (ticks)
Wodecka, Beata	Host and pathogen DNA identification in blood meals of nymphal Ixodes ricinus ticks from forest parks and rural forests of Poland	Cross-section	2014	Poland	Poland	PCR			I. ricinus	Miyamotoi		Sus scrofa, Capreolus capreolus, Turdus merula
Wood, R. C.	Tick-borne relapsing fever in cyprus	Case	1945	Cyprus	Cyprus	Microscopy			O. tholozani	Unknown	12			1942					(2-4)		Headache, chills, choroiditis	Arsenicals
Wormser, G. P.	Borrelia miyamotoi: An Emerging Tick-Borne Pathogen	Review	2019							Miyamotoi
Wormser, G. P.	Doxycycline for Prevention of Spirochetal Infections: Status Report	Review	2020
Wright, S. W.	North American tick-borne diseases	Review	1988		USA
Wroblewski, Danielle	Detection of Borrelia miyamotoi and other tick-borne pathogens in human clinical specimens and Ixodes scapularis ticks in New York State, 2012–2015	Cross-section	2017	New York USA	USA	PCR			I. scapularis	Miyamotoi				2012-2015							1 (Ticks)
Wyplosz, Benjamin	Imported tickborne relapsing fever, France	Case	2005	Spain or Morocco, Mali, Mauritania or Senegal	France	Microscopy	PCR			Hispanica, Crocidurae	3		Hôtel-Dieu Paris, Hôpital de Mantes in Mantes-la-Jolie, Avicenne Hospital in Bobigny		23.7	(21-29)	2	1	3	chills, myalgia, arthralgia, headache, diarrhea		Cefotaxime, doxycycline	200mg 10d							1 (36.2 SSW, normal delivery)	Thrombocytopenia, anemia
Yagupsky, P.	Neonatal Borrelia species infection (relapsing fever)	Case	1985	Israel	Israel	Microscopy				Unknown	2			1968, 1982	2d-15d		1	1		Vomiting, jaundice, petechiae, lethargy		Penicillin, gentamicin		2	2						Elevated ASAT, ALAT, LDH
Yahia, S. A.	Tick-borne relapsing fever : An unrecognized cause of fever in travellers	Case	2020	Mali	France	Microscopy	Serology	PCR		Crocidurae	2			2008, 2017	27.5	(24-31)	0	2		Asthenia, myalgia, headache		Penicillin, Ceftriaxone, doxycycline	1g, 200mg 7-10d	2	0			0	0
Yakhchali, M.	Ticks (Acari: Ixodida: Ixodidae and Argasidae) abundance and associated risk factors for animals in the natural habitat of Sanandaj suburb, Iran	Cross-section	2012	Sanandaj suburb Iran	Iran				Argas persicus, Argas reflexus, Ornithodoros lahorensis, Ornithodoros canestrinii, Haemaphysalis spp, Hyalomma spp, Rhipicephalus sanguineus			cattle, sheep, goat		2009-2010							37.19 (animals)
Yi Yang	Borrelia miyamotoi sensu lato in Père David Deer and Haemaphysalis longicornis Ticks	Cross-section	2019	Dafeng Elk National Natural Reserve, Ch	China	PCR	Serology		Haemaphysalis longicornis	Miyamotoi		Père David deer		2016
Yossepowitch, O.	Aseptic meningitis and adult respiratory distress syndrome caused by Borrelia persica	Case	2012	Israel	Israel	Microscopy	PCR			Persica				2011	34		0	1		headache, blurred vision, myalgia, vomiting, and abdominal pain		doxycycline									Aseptic meningitis, ARDS
Yousefi, A.	Ectoparasites associated with small mammals (orders Insectivora, Eulipotyphla, and Rodentia) in Razan plain, western region of Iran	Cross-section	2018	Razan plain Region Iran	Iran									2010-2013
Yparraguirre, L. A.	A hard tick relapsing fever group spirochete in a Brazilian Rhipicephalus (Boophilus) microplus	Cross-section	2007	Minas Gerais State, Rio de Janeiro State Brazil	Brazil	PCR			Rhipicephalus microplus	Borrelia sp-BR		Horse, cattle		2005-2006
Ytrehus, B.	Infectious Diseases of Wild Mammals and Birds in Europe	Review	2012
Yu, Z.	Tick-borne pathogens and the vector potential of ticks in China	Reveiw	2015		China				O. tartakovskyi, O. tholozani, Amblyomma geoemydae	latyshevyi, persiea
Yukie Iwabu-Itoh	Tick surveillance for Borrelia miyamotoi and phylogenetic analysis of isolates in Mongolia and Japan	Cross-section	2017	Selenge, Bulgan, eastern part of Khuvsgul (Mongolia), Honshu Japan	Mongolia, Japan	PCR			I. persulcatus, I. ovatus (Japan)	Miyamotoi				2013-2015							4.5 (Mongolia), 1.6 (Japan, persulcatus), 0.5 (Japan, ovatus)
Yumi Kumagai	A relapsing fever group Borrelia sp. is widely distributed among wild deer in Japan	Cross-section	2018	Japan	Japan	PCR				B. theileri, B. lonestari		wild deer (Cervus nippon)		2014-2016
Zakham, F.	Molecular detection and phylogenetic analysis of Borrelia miyamotoi strains from ticks collected in the capital region of Finland	Cross-section	2020	Espoo Finland	Finland	PCR			I. ricinus, I. persulcatus	Miyamotoi				2016-2018
Zhai, B.	First detection and molecular identification of Borrelia species in Bactrian camel (Camelus bactrianus) from Northwest China	Cross-section	2018	Gansu, Xinjiang China	China	PCR				Theileri		Bactrian camel		2014-2015
Zuzana Hamšíková	Borrelia miyamotoi and Co-Infection with Borrelia afzelii in Ixodes ricinus Ticks and Rodents from Slovakia	Cross-section	2017	Bratislava, Fúgelka SK	Slovakia	PCR			I. ricinus	Miyamotoi		Apodemus flavicollis, Myodes glareolus (rodents)		2011-2014
